# Supplementary material for: Nicotinamide N‐methyltransferase promotes drug resistance in lung cancer, as revealed by nascent proteomic profiling
Source: Mol Oncol. 2025 Jul 18;20(2):541–54. doi: 10.1002/1878-0261.70097 (PMC12936426; doi:10.1002/1878-0261.70097)
Supplement: Supplementary file 2 — Table S1. Nascent proteins that identified in H1975 cells after treated by AZD9291. Table S2. List of unique peptides used for schedule‐PRM. Table S3. Quantification results of unique peptides by schedule‐PRM. Table S4. Rc value for whole proteome. Table S5. Rc value for nascent proteome. Table S6. The proteins with the top 15% of Rc value in nascent or whole proteins. Table S7. Phosphoproteome analysis of H1975 cells in response to NNMT overexpression. [file MOL2-20-541-s001.xlsx]

## Sheet: Table S1
Table S1. Nascent proteins that identified in H1975 cells after treated by AZD9291.
			Unique peptide												Intensity
Protein IDs	Protein names	Gene names	0-1	0-2	0-3	4-1	4-2	4-3	8-1	8-2	8-3	24-1	24-2	24-3	0-1	0-2	0-3	4-1	4-2	4-3	8-1	8-2	8-3	24-1	24-2	24-3
Q9H7C9;Q9H7C9-3;Q9H7C9-2	Mth938 domain-containing protein	AAMDC	1	1	3		1					1	2	3	22522000		17633000								12818000	16696000
Q13685	Angio-associated migratory cell protein	AAMP	1				1		1		1				6267300
P49588;P49588-2	Alanine--tRNA ligase, cytoplasmic	AARS	6	9	9	3	10	5	5	7	12	7	9	8	38208000	44879000	33275000	39302000	42997000	36924000	32959000	42815000	37080000	47446000	43858000	50581000
P61221	ATP-binding cassette sub-family E member 1	ABCE1		1							1	1	1
Q9UG63;Q9UG63-2	ATP-binding cassette sub-family F member 2	ABCF2		1	1		1		1		1		1	1									3315700
Q9NUJ1;Q9NUJ1-2;Q9NUJ1-3	Mycophenolic acid acyl-glucuronide esterase, mitochondrial	ABHD10	1	3	1	1	2	1	4	3	2	2	2	1		15567000			17980000		16292000	17497000		16106000	15305000
Q96IU4;Q96IU4-2	Alpha/beta hydrolase domain-containing protein 14B	ABHD14B					1					1		1					4157000
Q8IZP0-11;Q8IZP0-10;Q8IZP0-8;Q8IZP0-7;Q8IZP0-2;Q8IZP0-4;Q8IZP0-3;Q8IZP0-5;Q8IZP0-6;Q8IZP0-9;Q8IZP0-12;Q8IZP0	Abl interactor 1	ABI1	1		1						1		2	1											8372600
O14639-4;O14639-3;O14639-5;O14639-2;O14639-6;O14639	Actin-binding LIM protein 1	ABLIM1								1	1		1									4400300
Q9P1F3	Costars family protein ABRACL	ABRACL		2	2					1	1		1			6195200	7411800
P09110;P09110-2	3-ketoacyl-CoA thiolase, peroxisomal	ACAA1	4	5	3	1	2	2	3	2	3	1	3	4	19187000	19823000	22949000		16926000	19849000	17583000	20569000	18365000		15839000	18516000
P42765	3-ketoacyl-CoA thiolase, mitochondrial	ACAA2	6	5	6	3	5	2	3	5	5	4	7	6	28122000	30696000	30191000	27005000	37246000	36387000		39908000	40916000	42917000	46002000	47914000
P11310;P11310-2	Medium-chain specific acyl-CoA dehydrogenase, mitochondrial	ACADM				1				2	2		2	1								7791300	7787100		9128200
P16219	Short-chain specific acyl-CoA dehydrogenase, mitochondrial	ACADS					1					1	1	1												6302700
P45954-2;P45954	Short/branched chain specific acyl-CoA dehydrogenase, mitochondrial	ACADSB	1	1	1		1	1	1	1	1												7349000
P49748-2;P49748;P49748-3	Very long-chain specific acyl-CoA dehydrogenase, mitochondrial	ACADVL	9	12	11	5	7	6	9	10	12	12	13	14	76375000	78929000	75542000	69883000	98836000	82740000	108850000	105360000	104940000	145450000	164410000	160700000
P24752;P24752-2	Acetyl-CoA acetyltransferase, mitochondrial	ACAT1	15	15	15	12	10	11	12	11	10	13	12	12	179750000	195810000	174250000	231790000	204330000	181850000	208120000	221860000	223960000	238680000	240490000	241540000
Q9BWD1;Q9BWD1-2	Acetyl-CoA acetyltransferase, cytosolic	ACAT2	1	1	2					1	2						9272500
P53396;P53396-2;P53396-3	ATP-citrate synthase	ACLY	6	7	6		5	3	7	7	8	7	8	8	32740000	32195000	30081000		29709000	29014000	35651000	33831000	36266000	42864000	39194000	38224000
Q99798	Aconitate hydratase, mitochondrial	ACO2	4	5	6	3	6	2	3	8	5	5	6	4	29285000	32594000	28432000	33690000	30452000	38680000	40817000	39888000	41879000	43888000	45423000	38313000
Q9NPJ3;Q9NPJ3-2	Acyl-coenzyme A thioesterase 13;Acyl-coenzyme A thioesterase 13, N-terminally processed	ACOT13	3	3	3	2	2	2	2	4	3	3	3	2	45554000	49340000	51635000	58792000	49038000	45583000	53770000	48139000	49815000	52146000	59415000	51375000
O00154-2;O00154-3;O00154-6;O00154-4;O00154-5;O00154-7;O00154	Cytosolic acyl coenzyme A thioester hydrolase	ACOT7	1	3		1			1			1				12456000
P24666;P24666-4;P24666-3;P24666-2	Low molecular weight phosphotyrosine protein phosphatase	ACP1	4	4	4	4	4	4	4	4	4	4	4	4	75240000	79454000	78205000	82328000	74029000	78021000	75022000	69948000	61854000	48402000	45069000	49681000
O60488-2;O60488;O95573	Long-chain-fatty-acid--CoA ligase 4;Long-chain-fatty-acid--CoA ligase 3	ACSL4	3	2	2		2	1	2	2	2	2	2	2	16460000	15629000	15767000		14424000		15155000	13627000	16721000	21151000	17134000	18045000
P60709;Q6S8J3;A5A3E0;P0CG38;Q562R1;P0CG39;Q9BYX7	Actin, cytoplasmic 1;Actin, cytoplasmic 1, N-terminally processed	ACTB	2	2	2	2	2	2	2	2	2	2	2	2	701520000	760560000	649840000	990610000	813740000	541950000	661920000	849190000	931200000	1056300000	955290000	947400000
P68032;P62736;P68133;P63267;P63267-2	Actin, alpha cardiac muscle 1;Actin, aortic smooth muscle;Actin, alpha skeletal muscle;Actin, gamma-enteric smooth muscle	ACTC1	1	1	1	1	2	9	2	1	1	1	3	2	472790000	618090000	541170000	364060000	646060000	8750500000	460370000	658650000	684920000	832370000	985960000	1037400000
P63261	Actin, cytoplasmic 2;Actin, cytoplasmic 2, N-terminally processed	ACTG1	2	2	2	2	2	2	2	2	2	2	2	2	14808000000	16326000000	15850000000	14737000000	17317000000	17623000000	16180000000	17297000000	18922000000	22358000000	20840000000	21227000000
O96019;O96019-2;O94805	Actin-like protein 6A	ACTL6A	1	1	2		3	1	4	3		2	2						21739000		17503000	22304000		20808000
P12814;P12814-3;P12814-2;P12814-4	Alpha-actinin-1	ACTN1	22	20	21	20	20	18	20	18	23	22	21	25	1245300000	1173800000	1225400000	1096000000	1175300000	1235600000	1206500000	1219100000	1261700000	1547900000	1626800000	1662700000
O43707;O43707-2;O43707-3;Q9H254-2;Q9H254-4;Q9H254	Alpha-actinin-4	ACTN4	23	24	25	22	25	24	21	22	22	24	27	25	594690000	577160000	554940000	592530000	572880000	586390000	590260000	618020000	634960000	704490000	790390000	770020000
Q9NZ32	Actin-related protein 10	ACTR10			1					1	2		1									3819100
P61163	Alpha-centractin	ACTR1A		1	2		1		1	1	1	1		1			8249500
P61160;P61160-2	Actin-related protein 2	ACTR2		1	2	2	3		2	2	1	2	2	2			28488000	23242000	22681000		24356000	25590000		26313000	28193000
P61158;Q9P1U1-2;Q9P1U1	Actin-related protein 3	ACTR3	3	3	5	1	3	2	3	3	2	3	1	3	22609000	27913000	29080000		25202000	23384000	18605000	29937000	25939000	36532000		27691000
P07311;P07311-2	Acylphosphatase-1	ACYP1	1		1		1		2	1	1										7307100
O14672;O14672-2	Disintegrin and metalloproteinase domain-containing protein 10	ADAM10	2	2	2	4	6	2	6	5	5	3	5	6	27401000	26016000	24741000	23644000	32041000		26444000	29140000	24401000	26832000	30850000	28224000
P55265-5;P55265-3;P55265-2;P55265;P55265-4	Double-stranded RNA-specific adenosine deaminase	ADAR	1	1	1						1	1	2	1											6395500
Q8NI60;Q8NI60-3	Atypical kinase ADCK3, mitochondrial	ADCK3					1		1	1	1			1							3283900
P11766	Alcohol dehydrogenase class-3	ADH5	1	4	2		2				2		2	1		9968400			11868000						13154000
Q9BV57;Q9BV57-2	1,2-dihydroxy-3-keto-5-methylthiopentene dioxygenase	ADI1	8	7	7	5	7	7	6	6	6	5	7	6	148890000	157770000	156690000	142600000	153210000	166970000	161240000	170740000	159100000	160340000	164560000	174500000
P55263-2;P55263;P55263-3;P55263-4	Adenosine kinase	ADK	6	6	8	2	1	3	3	7	7	4	6	6	50871000	50051000	64679000	24575000		34504000	34097000	49048000	53207000	40178000	60369000	55483000
Q16186	Proteasomal ubiquitin receptor ADRM1	ADRM1	3	2	3	1	1	1	1		1		1			13836000	14706000
P30566;P30566-2	Adenylosuccinate lyase	ADSL	3	2	2	1	1	1		1		2	2	1	14728000	15108000	10003000							11071000
P30520	Adenylosuccinate synthetase isozyme 2	ADSS	7	7	7	4	5	7	6	7	6	5	8	7	66905000	69387000	71969000	74247000	61039000	66480000	68356000	62884000	69510000	67364000	67661000	74001000
Q08117;Q08117-2	Amino-terminal enhancer of split	AES					1		1			1	1	1					10341000
P52594-2;P52594-3;P52594;P52594-4	Arf-GAP domain and FG repeat-containing protein 1	AGFG1	1	1	1							1		1												8034800
Q53H12	Acylglycerol kinase, mitochondrial	AGK	2	3	3	1	2	2	3	3	2	2	2	1	14189000	15540000	14871000		16049000	16935000	18964000	20308000	21755000	18146000	14085000
O00116	Alkyldihydroxyacetonephosphate synthase, peroxisomal	AGPS	1	1	2		1		1	1			2									2619400
O95994	Anterior gradient protein 2 homolog	AGR2	1	1				1				1				7206400
P23526;P23526-2	Adenosylhomocysteinase	AHCY	15	10	11	8	8	8	8	10	10	11	15	12	274670000	278600000	285390000	270870000	272660000	237310000	286450000	269880000	282930000	257280000	274870000	265250000
Q09666;Q09666-2	Neuroblast differentiation-associated protein AHNAK	AHNAK	16	22	26	16	23	10	22	12	12	14	11	11	145840000	180650000	207650000	236070000	188090000	165270000	183710000	139090000	127550000	161870000	140430000	117810000
P35869	Aryl hydrocarbon receptor	AHR		1	1											2627800
O95433;O95433-2	Activator of 90 kDa heat shock protein ATPase homolog 1	AHSA1	3	3	3	3	3	3	2	3	3	2	3	3	31757000	35527000	36105000	18391000	30387000	32088000	37587000	38832000	32132000	25815000	30411000	25981000
O95831-3;O95831;O95831-6;O95831-4;O95831-2;O95831-5	Apoptosis-inducing factor 1, mitochondrial	AIFM1	3	2	2	1	1	1	3	2	2	2	1	4							13742000	10324000	11148000	13794000
Q12904;Q12904-2	Aminoacyl tRNA synthase complex-interacting multifunctional protein 1;Endothelial monocyte-activating polypeptide 2	AIMP1	3	2	2	2	2	2	4	3	3	1	1	2					13273000	10635000						8486000
Q13155	Aminoacyl tRNA synthase complex-interacting multifunctional protein 2	AIMP2	1	2	2				1	1	2			1		5218700	3923700
O00170	AH receptor-interacting protein	AIP	6	6	7	3	6	6	6	5	6	4	6	4	101500000	98074000	86562000	109760000	114140000	87534000	103270000	101040000	93993000	87842000	87912000	85786000
P00568;Q9Y6K8-2	Adenylate kinase isoenzyme 1	AK1	8	6	6	4	4	4	5	5	5	4	6	4	79893000	85147000	85748000	85047000	82197000	93176000	88350000	89032000	89420000	62494000	63544000	67028000
P54819-2;P54819;P54819-3;P54819-5;P54819-6;P54819-4	Adenylate kinase 2, mitochondrial;Adenylate kinase 2, mitochondrial, N-terminally processed	AK2	9	11	10	4	8	8	7	9	8	7	8	10	121650000	139370000	127630000	88130000	108720000	142690000	137540000	131700000	133620000	88768000	86467000	88529000
P27144	Adenylate kinase 4, mitochondrial	AK4	5	5	5	2	4	3	2	3	1	1	3	2	41708000	34288000	35166000	24186000	33175000	35413000	24911000	21070000	28789000		28102000	22765000
P14550	Alcohol dehydrogenase [NADP(+)]	AKR1A1	2	2	3	2	2	2	4	3	2	4	5	4	100670000	109760000	90729000	78086000	91371000	108970000	87339000	113820000	111280000	153290000	171270000	184280000
P15121;C9JRZ8;C9JRZ8-2	Aldose reductase	AKR1B1	16	17	14	11	13	15	10	12	14	13	19	16	1703300000	1714700000	1896000000	1527000000	1786200000	1722200000	1662800000	1532700000	1598200000	2152700000	2849000000	2758000000
O43488;Q8NHP1	Aflatoxin B1 aldehyde reductase member 2	AKR7A2	2	3	3	1	4	3	3	2	3	2	3	4	33058000	27980000	32503000		34767000	27216000	24808000	25259000	34378000	24199000	29741000	40831000
P13716;P13716-2	Delta-aminolevulinic acid dehydratase	ALAD									1		3	2											18265000	16317000
Q13740-2;Q13740;Q13740-4;Q13740-3	CD166 antigen	ALCAM	3	2	3	1	3	2	4	2	2	3	3	4	17361000	20544000	16441000		18728000	16878000	18361000	18998000		28472000	21238000	24007000
P47895	Aldehyde dehydrogenase family 1 member A3	ALDH1A3	2	4	4		5	1		5	5	3	2	2	28896000	22313000	23527000		27405000			29850000	28694000	25157000	28523000	30878000
P30837	Aldehyde dehydrogenase X, mitochondrial	ALDH1B1	3	3	2		1		1	3	3	6	4	4	14031000	15397000	16628000					16513000	17785000	23227000	20739000	24229000
P51648;P51648-2;P30838	Fatty aldehyde dehydrogenase	ALDH3A2	1	1									1			4662900
P43353-2;P43353;P48448	Aldehyde dehydrogenase family 3 member B1;Aldehyde dehydrogenase family 3 member B2	ALDH3B1											1	1												4234700
P49419-2;P49419;P49419-4	Alpha-aminoadipic semialdehyde dehydrogenase	ALDH7A1	8	10	8	6	9	6	9	10	10	10	12	11	89551000	91232000	90690000	100540000	98890000	81861000	75947000	95264000	89300000	119500000	115220000	113270000
P49189;P49189-2	4-trimethylaminobutyraldehyde dehydrogenase	ALDH9A1	1	4	1	3	2	1	2	2	1	4	2	4		18892000		30802000			19720000	23680000		23312000		22105000
P04075;P04075-2;P05062	Fructose-bisphosphate aldolase A	ALDOA	17	17	16	14	16	15	13	12	14	11	17	16	4166600000	4174100000	3933800000	2860200000	3707600000	3752600000	4061400000	3745600000	3683700000	3584900000	3475200000	3440900000
P09972	Fructose-bisphosphate aldolase C	ALDOC	7	9	8	6	6	4	5	4	5	5	4	5	288750000	267440000	257320000	275610000	256330000	255850000	244520000	226360000	211410000	196560000	209690000	217930000
Q6P6C2;Q6P6C2-1;Q6P6C2-3	RNA demethylase ALKBH5	ALKBH5		1	2				1												4461200
Q9BT30	Alpha-ketoglutarate-dependent dioxygenase alkB homolog 7, mitochondrial	ALKBH7		1	1	1											4004900
Q86V81	THO complex subunit 4	ALYREF	4	6	6	3	4	4	5	6	6	4	3	4	180410000	165580000	171640000	141720000	175330000	164120000	161370000	161080000	168940000	117710000	108330000	103390000
Q9NQW6-2;Q9NQW6	Actin-binding protein anillin	ANLN	1	2	2		3		1	1	2								10503000
P39687;O43423	Acidic leucine-rich nuclear phosphoprotein 32 family member A	ANP32A	1		1				1		1												6412700
Q92688-2;Q92688	Acidic leucine-rich nuclear phosphoprotein 32 family member B	ANP32B	1	2	1	2	1	2	1	2	1	1	1	1	21668000	23842000	18791000	16223000	21947000	22794000	17531000	21207000	20901000	18634000	14004000	16296000
P04083	Annexin A1	ANXA1	20	19	18	19	19	18	19	17	19	20	19	18	2941200000	3035800000	3055400000	3275400000	3294400000	3265500000	3432600000	3433900000	3263200000	3278200000	2933100000	2914900000
P50995-2;P50995;P27216;P27216-2	Annexin A11	ANXA11	11	12	11	5	10	11	13	13	10	11	12	12	139370000	145580000	139720000	124210000	151610000	152370000	150110000	156350000	138890000	152930000	157290000	159080000
P07355;P07355-2;A6NMY6	Annexin A2;Putative annexin A2-like protein	ANXA2	23	25	24	22	21	24	19	17	19	20	23	23	2877600000	2834200000	3011100000	2672100000	2704800000	2441200000	2481100000	2592700000	2757400000	3746300000	4430200000	4496900000
P12429	Annexin A3	ANXA3	11	12	13	10	13	11	12	11	13	14	14	15	186310000	184900000	191910000	204180000	210270000	182780000	202970000	207160000	194050000	270210000	257360000	237620000
P09525;P09525-2	Annexin A4	ANXA4	7	6	8	5	5	4	7	6	7	9	9	10	50867000	50803000	54588000	65617000	49691000	40145000	55578000	52807000	61180000	84066000	106750000	88152000
P08758	Annexin A5	ANXA5	15	14	13	12	12	11	12	12	11	12	13	13	447860000	479060000	456960000	384150000	458080000	418660000	462960000	450920000	509730000	456380000	550900000	461110000
P20073-2;P20073	Annexin A7	ANXA7	10	8	9	6	8	5	6	6	7	5	9	8	165720000	160770000	161480000	161130000	171280000	146360000	181010000	160490000	163520000	146770000	157080000	154460000
P13928;P13928-3;P13928-2	Annexin A8	ANXA8	2	2	2	2	2	2	2	2	2	2	2	2	267990000	261110000	287050000	262170000	239160000	217460000	259090000	298920000	285840000	362270000	372550000	359900000
Q5VT79;Q5VT79-2	Annexin A8-like protein 2	ANXA8L2	2	2	2	2	2	2	2	2	2	2	2	2	32968000	33602000	35599000	35586000	29408000	29253000	28929000	33832000	35124000	42822000	50118000	43843000
Q10567-4;Q10567-3;Q10567-2;Q10567	AP-1 complex subunit beta-1	AP1B1	1	2	3	2	4		2	4	4	4	2	3	43770000	43134000	43156000	45032000	45297000	30949000	56000000	54771000	48291000	57220000	58476000	50516000
O43747;O43747-2	AP-1 complex subunit gamma-1	AP1G1		1	1	1			2	1	3	1	3	2							12358000		11801000		15001000	11370000
O95782-2;O95782	AP-2 complex subunit alpha-1	AP2A1							1		1	1		1												5074400
P63010;P63010-2;P63010-3	AP-2 complex subunit beta	AP2B1	2	1	1	1	4	2	4	4	4	3	1	5					25135000	25314000	23399000	17783000	28621000	24924000		22853000
Q92572	AP-3 complex subunit sigma-1	AP3S1	2	1	1	1												7642300
P13798	Acylamino-acid-releasing enzyme	APEH	8	7	7	4	7	4	6	6	6	7	8	7	56398000	52733000	48799000	57121000	55142000	66970000	55312000	60566000	58577000	63426000	67218000	60458000
P27695	DNA-(apurinic or apyrimidinic site) lyase;DNA-(apurinic or apyrimidinic site) lyase, mitochondrial	APEX1	2	2	2	2	1	1	3	2	3	4	2	2							13261000	13955000	15815000	20079000	16671000	18310000
Q9BZZ5-2;Q9BZZ5-3;Q9BZZ5-5;Q9BZZ5;Q9BZZ5-1;Q9BZZ5-6	Apoptosis inhibitor 5	API5	1	2	5	2	2	2	1	1	2	2	2	2		13225000	12869000	13060000		12462000
Q06481-2;Q06481;Q06481-4;Q06481-3;Q06481-6;Q06481-5	Amyloid-like protein 2	APLP2	2	3	2	4	5	2	3	6	6	4	4	6	25503000	37886000	28490000	28393000	31014000	26037000	18791000	30766000	27404000	28686000	31993000	34786000
Q9HDC9;Q9HDC9-2	Adipocyte plasma membrane-associated protein	APMAP	4	6	6	3	4	2	3	6	8	4	9	8	42626000	46904000	45172000	57579000	48439000	49119000	62249000	29584000	55989000	57054000	69250000	70787000
Q8NCW5-2;Q8NCW5	NAD(P)H-hydrate epimerase	APOA1BP	4	6	4	4	3	4	4	3	3	4	4	2	70649000	70595000	61052000	48489000	66968000	59528000	70450000	64528000	74596000	62207000	69439000	66596000
P04114	Apolipoprotein B-100;Apolipoprotein B-48	APOB	1	1				1				1								43891000
Q9UH17;Q9UH17-3;P31941-2;P31941;Q9UH17-2;Q96AK3;Q8IUX4	DNA dC->dU-editing enzyme APOBEC-3B	APOBEC3B	7	7	5	2	6	6	5	6	5	6	9	9	65457000	83100000	72557000		61521000	53418000	75330000	87827000	92930000	65258000	130680000	130140000
Q9HC16	DNA dC->dU-editing enzyme APOBEC-3G	APOBEC3G	1	2	1								2	3												10488000
Q9BQE5	Apolipoprotein L2	APOL2	3	4	1	1	1	2	2	2	1	3	2	4	13072000	12373000					13142000	14337000	14075000	17740000	13750000	17159000
Q9BUR5-2;Q9BUR5	Apolipoprotein O	APOO	2	2	2	2	2		2	2	1	1				17562000	16880000	17209000	17253000		15335000	17962000
P05067-7;P05067-11;P05067-8;P05067-9;P05067;P05067-10;P05067-3;P05067-4;P05067-5;P05067-6;P05067-2	Amyloid beta A4 protein;N-APP;Soluble APP-alpha;Soluble APP-beta;C99;Beta-amyloid protein 42;Beta-amyloid protein 40;C83;P3(42);P3(40);C80;Gamma-secretase C-terminal fragment 59;Gamma-secretase C-terminal fragment 57;Gamma-secretase C-terminal fragment 50;C31	APP	2	3	3	2	2	3	4	4	3	3	4	4	35998000	33743000	28356000	34774000	24622000	34236000	33964000	30602000	24563000	32910000	32653000	34315000
P07741;P07741-2	Adenine phosphoribosyltransferase	APRT	1	3	5	4	3	2	2	3	1	3	3	2		24626000	18710000	28526000	21471000		23477000	23532000		23019000	19640000
P48444;P48444-2	Coatomer subunit delta	ARCN1	6	5	4	1	5	5	5	5	4	6	5	7	29745000	29334000	28693000		30302000	31377000	28414000	32117000	32883000	33135000	35397000	28449000
P84077;P61204;P61204-2	ADP-ribosylation factor 1;ADP-ribosylation factor 3	ARF1	4	3	3	2	3	4	4	3	3	3	3	3	847440000	867740000	857280000	533120000	720400000	600670000	727100000	839670000	902030000	652030000	801140000	805360000
P18085	ADP-ribosylation factor 4	ARF4	3	4	4	4	4	2	2	3	3	4	4	4	52928000	69677000	60244000	58160000	73159000	64814000	66499000	57136000	76843000	74385000	85149000	94232000
P84085	ADP-ribosylation factor 5	ARF5		1	1		1		1					1							8918600
P62330	ADP-ribosylation factor 6	ARF6	3	3	3	3	3	3	3	2	3	2	2	2	49917000	53182000	51254000	41233000	46855000	47701000	41575000	42946000	55528000	44723000	48569000	53848000
P53365-2;P53365-3;P53365	Arfaptin-2	ARFIP2	1		1			1									3471300
Q07960	Rho GTPase-activating protein 1	ARHGAP1	1				1		2	2	3	1	2	1							13707000		16615000		16684000
P52565;P52565-2	Rho GDP-dissociation inhibitor 1	ARHGDIA	4	4	4	5	4	4	4	5	4	5	5	4	136770000	143230000	133220000	134110000	152780000	145620000	158400000	154620000	151890000	149990000	122870000	107070000
P52566	Rho GDP-dissociation inhibitor 2	ARHGDIB			1				2	1	1		1									6444600
O95376	E3 ubiquitin-protein ligase ARIH2	ARIH2					1		1		1										1002200
Q9Y2Y0-2;Q9Y2Y0	ADP-ribosylation factor-like protein 2-binding protein	ARL2BP	1	2	3		2		1					1		17071000	13950000		12231000
P36405	ADP-ribosylation factor-like protein 3	ARL3	2	1											6620400
Q15041;Q15041-3;Q15041-2	ADP-ribosylation factor-like protein 6-interacting protein 1	ARL6IP1	1	1	1	1	2	1	1	1	1	1	1	1					8957200
Q66PJ3-7;Q66PJ3-3;Q66PJ3-2;Q66PJ3;Q66PJ3-4;Q66PJ3-5	ADP-ribosylation factor-like protein 6-interacting protein 4	ARL6IP4	5	4	4	3	4	3	3	3	4	5	4	4	106790000	65278000	67470000	93085000	64508000	104630000	70952000	85448000	79451000	161940000	94342000	94129000
O75915	PRA1 family protein 3	ARL6IP5	4	5	5	4	6	5	4	4	4	4	6	5	246400000	254690000	227210000	126730000	264900000	271310000	211390000	308230000	323260000	349870000	381990000	374090000
Q96BM9	ADP-ribosylation factor-like protein 8A	ARL8A	1	1	1		1	1	1	1	1	1	1	1
Q9NVJ2;Q9NVJ2-2	ADP-ribosylation factor-like protein 8B	ARL8B	3	3	3	2	3	1	3	3	3	3	3	3	81025000	93580000	96025000	69806000	96051000	112460000	114560000	115030000	123600000	111140000	86838000	98477000
O15143;Q92747-2;Q92747	Actin-related protein 2/3 complex subunit 1B	ARPC1B	2	4	2		1	1	1	1	3	3	3	3	28172000	26521000					25607000		21463000	28989000	32709000	28235000
O15144	Actin-related protein 2/3 complex subunit 2	ARPC2	2	3	4	1	2		2	4	3	3	3	3	13500000	15230000	20875000		15692000		15664000	16766000	16823000	17542000	14054000	13686000
O15145	Actin-related protein 2/3 complex subunit 3	ARPC3	6	6	4	2	3	5	4	2	3	3	4	3	43011000	43550000	42187000	31097000	37652000	40316000	30831000	42732000	36914000	37971000	46627000	40455000
P59998;P59998-3;P59998-2;P59998-4	Actin-related protein 2/3 complex subunit 4	ARPC4	2	2	3	3	2	2	2	3	3	3	3	2	19536000	19464000	21093000	15639000	17547000			21706000	19301000	21006000	17728000	20666000
O15511;O15511-2	Actin-related protein 2/3 complex subunit 5	ARPC5									1	3	3	2										42873000	48841000
Q9BPX5	Actin-related protein 2/3 complex subunit 5-like protein	ARPC5L	1	2	2	1	1	2	1	1	1					14679000	13114000
P56211;P56211-2	cAMP-regulated phosphoprotein 19	ARPP19	1		1		1			1			1				6872500
P04424-2;P04424;P04424-3	Argininosuccinate lyase	ASL	2	3	4	1	3	3	1	2	3	2	3	2		17673000	15580000		19909000			18301000	17588000	18062000	18513000
O43681	ATPase ASNA1	ASNA1	4	9	6	3	6	5	5	6	7	5	7	5	52118000	58436000	50834000	32676000	52469000	55986000	57729000	59805000	58185000	53861000	56248000	44808000
Q12797-7;Q12797-4;Q12797-3;Q12797-9;Q12797-6;Q12797-5;Q12797-8;Q12797-2;Q12797-10;Q12797	Aspartyl/asparaginyl beta-hydroxylase	ASPH		1	1												4194300
P00966	Argininosuccinate synthase	ASS1								1	1	2		1
Q9NT62;Q9NT62-2	Ubiquitin-like-conjugating enzyme ATG3	ATG3	2	2	3		4	1	3	3	3		1	1	15735000	17368000	15868000		19207000		17051000		17276000
P31939-2;P31939	Bifunctional purine biosynthesis protein PURH;Phosphoribosylaminoimidazolecarboxamide formyltransferase;IMP cyclohydrolase	ATIC	16	14	16	11	11	13	16	16	13	14	10	8	91545000	97353000	90338000	101060000	115300000	125530000	113560000	121940000	119660000	109750000	88587000	93239000
Q6DD88	Atlastin-3	ATL3	2	2	2	1	2		3	4	6	3	3	4	18622000		21940000		22689000		24186000	23494000	20861000	29424000	24596000	23709000
O00244	Copper transport protein ATOX1	ATOX1	4	4	3	2	3	4	2	4	4	2	2	2	111260000	108640000	99968000	122460000	114640000	104390000	120710000	97900000	103980000	101550000	89057000	83297000
P05023-4;P05023;P05023-3;P05023-2;P13637;P13637-2;P13637-3;P50993;Q13733;P20648	Sodium/potassium-transporting ATPase subunit alpha-1	ATP1A1	8	11	6	6	9	4	9	7	9	10	11	11	72380000	69884000	68771000	87143000	70791000	64728000	79038000	77990000	72145000	75067000	77872000	78461000
P05026-2;P05026	Sodium/potassium-transporting ATPase subunit beta-1	ATP1B1	3	3	4		1	1	3	3	3	2	4	2	21953000	18715000	19219000				20421000	18399000	16880000		22677000	26722000
P54709;P54709-2	Sodium/potassium-transporting ATPase subunit beta-3	ATP1B3	8	9	9	7	8	7	6	8	8	6	6	8	182700000	194970000	195890000	146330000	201520000	192370000	186610000	184960000	187800000	143790000	168590000	161000000
P16615;P16615-5;P16615-2;P16615-3;P16615-4	Sarcoplasmic/endoplasmic reticulum calcium ATPase 2	ATP2A2	2	4	3	1	4	2	3	3	4	3	5	3	64499000	73604000	67182000	60786000	61116000	131350000	58741000	61342000	78245000	110820000	110740000	86669000
P25705;P25705-2;P25705-3	ATP synthase subunit alpha, mitochondrial	ATP5A1	14	18	17	14	16	20	17	18	18	17	15	15	257420000	323980000	311180000	338790000	355200000	400630000	395250000	421330000	386510000	432500000	282020000	302560000
P06576	ATP synthase subunit beta, mitochondrial	ATP5B	20	22	23	19	20	21	21	21	20	18	19	20	552850000	584980000	575460000	494840000	591190000	695110000	625100000	691220000	683650000	614890000	489740000	520260000
P36542;P36542-2	ATP synthase subunit gamma, mitochondrial	ATP5C1	3	4	3	4	6	4	5	4	5	5	3	5	46318000	54560000	53226000	38502000	68468000	63875000	64614000	70744000	61397000	65357000	52213000	48285000
P30049	ATP synthase subunit delta, mitochondrial	ATP5D	2	2	2	2	2	2	1	1	1	1	2	1	97807000		100500000	111140000	86415000	99737000					46791000
Q5VTU8;P56381	ATP synthase subunit epsilon-like protein, mitochondrial;ATP synthase subunit epsilon, mitochondrial	ATP5EP2	2	1	2	1	1	1	1		1	1	1	1	105580000		59651000
O75947;O75947-2	ATP synthase subunit d, mitochondrial	ATP5H	4	5	5	4	5	5	4	4	4	3	5	4	56876000	53144000	46143000	48109000	49721000	47996000	45930000	47222000	46909000	40265000	39672000	38894000
P18859;P18859-2	ATP synthase-coupling factor 6, mitochondrial	ATP5J	3	3	3	2	3	2	2	2	2	2	2	2	77135000	68430000	68675000	86646000	80537000	60309000	79917000	68657000	67066000	49651000	43015000	42919000
P56134-4;P56134-3;P56134-2;P56134	ATP synthase subunit f, mitochondrial	ATP5J2	1		1		1	1					1							3327300
O75964	ATP synthase subunit g, mitochondrial	ATP5L		1	1				2		1												5071900
P48047	ATP synthase subunit O, mitochondrial	ATP5O	9	6	8	5	8	6	7	8	7	7	7	7	144170000	146070000	139900000	117750000	155090000	162390000	168440000	162370000	151810000	118860000	116000000	114820000
O75787-2;O75787	Renin receptor	ATP6AP2	7	7	8	5	6	5	5	5	7	5	6	5	50750000	49649000	48199000	56657000	66357000	56054000	57139000	56697000	57675000	54052000	55088000	51725000
P38606-2;P38606	V-type proton ATPase catalytic subunit A	ATP6V1A	5	7	5	3	10	5	5	6	7	8	12	10	36049000	41175000	41165000	44290000	42847000	40399000	35578000	55731000	53557000	51861000	52321000	58900000
P21281;P15313	V-type proton ATPase subunit B, brain isoform;V-type proton ATPase subunit B, kidney isoform	ATP6V1B2								1		2	1											12652000
P21283;Q8NEY4-2;Q8NEY4	V-type proton ATPase subunit C 1	ATP6V1C1	4	5	5	2	2	2	3	3	5	3	5	4	8734900	9610100	9262100		10929000		7101800	9676300	11230000	11139000	12661000
Q9Y5K8	V-type proton ATPase subunit D	ATP6V1D	3	1	2	1	1	1	1	1	1	1	1	1	12536000
P36543;P36543-2;P36543-3;Q96A05	V-type proton ATPase subunit E 1	ATP6V1E1	9	7	7	6	6	5	6	4	4	6	8	7	111770000	109620000	115130000	108560000	108700000	103310000	118710000	109550000	117320000	99169000	107660000	112620000
Q16864;Q16864-2	V-type proton ATPase subunit F	ATP6V1F	3	4	2	1	5	4	4	4	2	3	2	1	50877000	50586000	45376000		41152000	46756000	45871000	38905000		42159000
O75348;O95670-2;O95670	V-type proton ATPase subunit G 1;V-type proton ATPase subunit G 2	ATP6V1G1	1	1	1	1	2	2	1	1	1	2	2	1						29470000				29760000	25818000
Q8WXE1-5;Q8WXE1-3;Q8WXE1-2;Q8WXE1	ATR-interacting protein	ATRIP	1	1	2						1	1					32795000
Q9UBB4-2;Q9UBB4	Ataxin-10	ATXN10	4	2	3	2	3	1	3	3	4	3	4	2	18837000		20222000	23235000	22244000		23111000	19747000	19098000	24680000	23888000	23797000
Q99700-2;Q99700-4;Q99700;Q99700-5	Ataxin-2	ATXN2	2	4	4	1	2	2	2	2	4	5	10	11	18410000	25255000	24594000	16452000	27660000	17084000	24484000		20378000	25210000	100290000	94548000
Q8WWM7-6;Q8WWM7-8;Q8WWM7-5;Q8WWM7-4;Q8WWM7-9;Q8WWM7-2;Q8WWM7;Q8WWM7-3;Q8WWM7-7	Ataxin-2-like protein	ATXN2L	11	9	10	5	8	4	7	8	8	5	11	12	121180000	114280000	115220000	82510000	108520000	97168000	94054000	103260000	103040000	60263000	138340000	141790000
P61769	Beta-2-microglobulin;Beta-2-microglobulin form pI 5.3	B2M	4	3	3	4	2	3	2	1	2	2	3	3	128430000	113960000	153530000	138570000	192810000	106350000	79667000	126090000	66739000	99150000	117130000	133840000
Q9NWV8-3;Q9NWV8	BRISC and BRCA1-A complex member 1	BABAM1							1	1	1												1768900
O95817	BAG family molecular chaperone regulator 3	BAG3	4	4	4	2	4	2	3	2	2	3	4	2		22395000	19578000	15741000	16314000	18745000	16072000	14866000	12389000	17529000	18059000	17018000
P46379-4;P46379-5;P46379-2;P46379;P46379-3	Large proline-rich protein BAG6	BAG6	4	4	3	1	5	4	5	6	6	2	6	5	29847000	28078000	32459000	41453000	27993000	23265000	33757000	24957000	30051000	23492000	28795000	28519000
Q9UQB8-3;Q9UQB8-5;Q9UQB8-4;Q9UQB8-6;Q9UQB8-2;Q9UQB8	Brain-specific angiogenesis inhibitor 1-associated protein 2	BAIAP2	3	2	3	1	2		1	1	2	1	1	2	12763000	10549000	10954000		10603000				13330000
Q9UHR4	Brain-specific angiogenesis inhibitor 1-associated protein 2-like protein 1	BAIAP2L1	1	2	2			1			1		1	1			16801000
O75531	Barrier-to-autointegration factor;Barrier-to-autointegration factor, N-terminally processed	BANF1	2	2	1	1	2	2	2	2	2	2	2	2	19495000	27969000			38131000	42168000	37206000	56389000	37713000	37853000	28774000	48959000
P80723;P80723-2	Brain acid soluble protein 1	BASP1	5	4	5	3	3	3	3	3	3	3	2	2	55659000	45564000	59130000	71419000	54924000	55570000	61337000	53694000	43284000	48946000	29709000	27330000
Q07812-5;Q07812-8;Q07812;Q07812-2;Q07812-7;Q07812-6;Q07812-4	Apoptosis regulator BAX	BAX	1	3	1	1	4	2	4	2	3	2	3	2		19252000			31414000	22233000	26231000	14013000	36890000	20737000	23557000	25247000
P50895	Basal cell adhesion molecule	BCAM	7	6	6	2	7	4	8	8	7	9	11	10	66944000	54243000	56113000	42617000	59780000	55083000	53145000	63755000	56962000	78454000	96349000	75932000
Q9UHQ4;Q9UHQ4-2	B-cell receptor-associated protein 29	BCAP29	2	1	2		1		1	1	1				10510000
P51572;P51572-2	B-cell receptor-associated protein 31	BCAP31	8	7	9	4	7	6	4	4	5	5	8	7	120080000	129650000	118400000	119500000	117710000	120930000	127070000	117270000	125190000	125330000	112840000	129430000
P56945-4;P56945-5;P56945-8;P56945;P56945-7;P56945-3;P56945-2;P56945-6	Breast cancer anti-estrogen resistance protein 1	BCAR1	1		1								1												5522400
O75934	Pre-mRNA-splicing factor SPF27	BCAS2	6	6	5	2	5	4	3	4	3	3	2	3	78723000	88107000	76297000	74848000	77125000	69590000	69713000	73616000	65106000	58969000	55699000	48858000
Q9P287-4;Q9P287-3;Q9P287;Q9P287-2	BRCA2 and CDKN1A-interacting protein	BCCIP		1	1				1	1		1										6184300
Q9NYF8-4;Q9NYF8-3;Q9NYF8-2;Q9NYF8	Bcl-2-associated transcription factor 1	BCLAF1		1	1		1	1	1		1	1	1	1
O15155;O15155-2	BET1 homolog	BET1	1	2	1	1	2		2	2	2	2	1	1	23180000	23136000	16565000		18109000		22304000	24480000	27362000	23857000		26244000
P55957;P55957-2;P55957-3	BH3-interacting domain death agonist;BH3-interacting domain death agonist p15;BH3-interacting domain death agonist p13;BH3-interacting domain death agonist p11	BID	1	1	2	1	1	1			2		1	1			16976000						16086000
Q13867	Bleomycin hydrolase	BLMH	1		1	2	1	2	2	1	2	2	1	1						19174000	12541000		11747000	15218000
P78537-2;P78537	Biogenesis of lysosome-related organelles complex 1 subunit 1	BLOC1S1	1	2	2		1	1				1								4313700
Q6QNY1;Q6QNY1-2	Biogenesis of lysosome-related organelles complex 1 subunit 2	BLOC1S2	1	2	1	1	1		1	1						10525000
P53004	Biliverdin reductase A	BLVRA	1		1				1		1			1
P30043	Flavin reductase (NADPH)	BLVRB	6	5	6	4	5	3	5	4	5	5	6	6	108800000	106010000	104760000	46369000	104070000	98116000	119020000	109730000	104580000	127910000	126090000	126380000
O60238-2;O60238	BCL2/adenovirus E1B 19 kDa protein-interacting protein 3-like	BNIP3L	2	1	1	1	1	1	1	1	1		1	1				9632600								11262000
Q9H3K6;Q9H3K6-2	BolA-like protein 2	BOLA2	3	4	4	2	3	2	3	2	2	2	2	2	60687000	56955000	54463000	62848000	52407000	55888000	57728000	55614000	60554000	44106000	43462000	36938000
Q8WY22;REV__Q96PE2	BRI3-binding protein	BRI3BP	2	2	2		3	1	1	1	1				24447000	19044000	21103000		9997700	16300000	16966000	18369000	23199000
Q5VW32-2;Q5VW32	BRO1 domain-containing protein BROX	BROX	1	1	1					1	1		3	3											37223000	33101000
P35613-3;P35613-4;P35613-2;P35613	Basigin	BSG	1	1	1		2												9401400
Q10589-2;Q10589	Bone marrow stromal antigen 2	BST2	1		1		1			1
P20290;P20290-2	Transcription factor BTF3	BTF3	6	5	6	4	7	5	7	5	7	5	5	5	382500000	460070000	423440000	351040000	310310000	393210000	418130000	406200000	371110000	248580000	239690000	242850000
Q96K17-2;Q96K17	Transcription factor BTF3 homolog 4	BTF3L4	1	1			1	1	1	1	1												12001000
O43683-2;O43683-3;O43683	Mitotic checkpoint serine/threonine-protein kinase BUB1	BUB1							1	1												909530
O43684-2;O43684	Mitotic checkpoint protein BUB3	BUB3	8	9	9	9	9	8	9	8	8	8	9	9	173320000	200830000	195190000	265860000	273330000	245780000	251870000	235380000	216440000	160350000	117000000	127420000
P41223;P41223-2	Protein BUD31 homolog	BUD31	1	2	3			2		1	1						7608000
Q13895	Bystin	BYSL		1	1	1	1							1					1474500
Q7L1Q6-2;Q7L1Q6;Q7L1Q6-4;Q7L1Q6-3	Basic leucine zipper and W2 domain-containing protein 1	BZW1	5	2	3	2	4	1	3	4	4	1	3	1	28058000	29409000	27015000	29542000	26003000		19533000	25155000	26425000		24982000
Q9Y6E2;Q9Y6E2-2	Basic leucine zipper and W2 domain-containing protein 2	BZW2	4	6	5	1	5	3	5	5	4	2	4	3	28845000	35657000	32018000		33852000	34462000	39174000	35439000	35814000	29789000	26250000	27699000
Q96D05;Q96D05-2	Uncharacterized protein C10orf35	C10orf35	1	1	1	1	1		1
Q9H0W9-3;Q9H0W9-2;Q9H0W9	Ester hydrolase C11orf54	C11orf54	1						1				1	1
Q6ZUT1-3;Q6ZUT1;Q6ZUT1-2	Uncharacterized protein C11orf57	C11orf57	1	1								1
Q53FT3	Protein Hikeshi	C11orf73		1			2		1	1	1								6907200
E9PRG8	Uncharacterized protein C11orf98	C11orf98	1	1	1		1				1												7800100
Q9HB07	UPF0160 protein MYG1, mitochondrial	C12orf10	1	2	2	1		1	1	1	1	1	1	1								3743500
Q99622	Protein C10	C12orf57	4	4	5	2	4	3	5	4	4	4	4	3	73669000	81367000	75247000	81567000	86017000	72639000	76303000	70608000	69040000	57572000	66977000	63559000
Q9UKR5	Probable ergosterol biosynthetic protein 28	C14orf1	1	1	1	1	1	1			1		1							14061000
Q9NWQ9	Uncharacterized protein C14orf119	C14orf119	3	3	3	3	2	3	2	3	3	2	3	3	28645000	28684000	28898000	24537000	24381000	22308000	25315000	25385000	24438000	20540000	25054000	25992000
Q9BXV9	Uncharacterized protein C14orf142	C14orf142	1		1												3907700
Q9Y224	UPF0568 protein C14orf166	C14orf166	5	5	8	2	4	9	6	7	6	5	6	6	77083000	79815000	78145000	44099000	89168000	75964000	89018000	77470000	83552000	54814000	53779000	59389000
Q96S19-3;Q96S19-5;Q96S19-2;Q96S19-6;Q96S19;Q96S19-4	UPF0585 protein C16orf13	C16orf13							1	1	1	1									5806100	4312600	5819200
Q9BQ61	Uncharacterized protein C19orf43	C19orf43		1	1	1	1	1	2	1	2	2		1		10317000	9434800		11758000	7674800	9622200		7125900	8735300		6578100
Q6ZSJ8;Q6ZSJ8-2	Uncharacterized protein C1orf122	C1orf122		1	1						1						1900600
Q9NWV4	UPF0587 protein C1orf123	C1orf123	1	2	2		1		1	1	1		1			16712000
Q9H425;Q9H425-3;Q9H425-2	Uncharacterized protein C1orf198	C1orf198	1	2	1				1				2	1											7909200
Q07021	Complement component 1 Q subcomponent-binding protein, mitochondrial	C1QBP	3	4	4	2	3	3	3	3	3	3	4	3	87068000	96923000	93302000	81625000	97808000	95330000	100610000	106010000	91578000	72440000	59560000	69461000
Q9GZN8;Q9GZN8-2	UPF0687 protein C20orf27	C20orf27	4	3	3	2	3	3	2	2	2	1	2	2	43117000	48431000	45922000	40787000	53147000	44256000	50531000	39611000	34612000		19121000	35785000
P30042;P30042-2	ES1 protein homolog, mitochondrial	C21orf33	2	3	2		2		2	1	1	1		1	13635000	14000000	15691000		17338000		16842000
P57076	UPF0769 protein C21orf59	C21orf59	1	2	1											8832100
P01024	Complement C3;Complement C3 beta chain;C3-beta-c;Complement C3 alpha chain;C3a anaphylatoxin;Acylation stimulating protein;Complement C3b alpha chain;Complement C3c alpha chain fragment 1;Complement C3dg fragment;Complement C3g fragment;Complement C3d fragment;Complement C3f fragment;Complement C3c alpha chain fragment 2	C3			1							1	2	2												83997000
Q8N8J7	Uncharacterized protein C4orf32	C4orf32							1		1	1									4573200		4720900
Q49AR2	UPF0489 protein C5orf22	C5orf22		1	1												1315000
Q7Z6I8	UPF0461 protein C5orf24	C5orf24							1	1	1											2778800
Q9BRJ6	Uncharacterized protein C7orf50	C7orf50	1	1	2		1				1						9676800
Q9H7E9;Q9H7E9-2	UPF0488 protein C8orf33	C8orf33							1	1												2035100
Q8N0T1;Q8N0T1-2	Uncharacterized protein C8orf59	C8orf59	2	1	2		1			1		1	2	2	40219000		38297000
Q9NZ63	Uncharacterized protein C9orf78	C9orf78	2	1	2			1		1					12319000		9042900
Q9Y376;Q9H9S4	Calcium-binding protein 39	CAB39	9	7	7	4	6	5	5	4	5	1	5	3	39141000	41846000	40242000	40479000	42531000	40822000	42208000	47731000	47099000
Q9HB71;Q9HB71-3;Q9HB71-2	Calcyclin-binding protein	CACYBP	7	5	6	5	5	4	5	5	6	3	3	3	59564000	67272000	72140000	67296000	75473000	57538000	64450000	65750000	66088000	39427000	41489000	35221000
P27708	CAD protein;Glutamine-dependent carbamoyl-phosphate synthase;Aspartate carbamoyltransferase;Dihydroorotase	CAD		1	1												3954500
P22676;P05937-2;P05937	Calretinin	CALB2	7	7	7	5	6	8	6	7	8	6	6	6	98851000	94910000	90710000	82384000	95773000	96134000	107510000	91869000	100440000	70718000	76844000	79250000
Q13137-5;Q13137-2;Q13137;Q13137-3;Q13137-4	Calcium-binding and coiled-coil domain-containing protein 2	CALCOCO2		1	1					2				1								13006000
Q05682-5;Q05682-4;Q05682-3;Q05682-6;Q05682-2;Q05682	Caldesmon	CALD1	2	1	2		1		2	5	3	3	2	3							22400000	19664000	19957000	26407000	29752000	23901000
P0DP25;P0DP24;P0DP23	Calmodulin-3	CALM3	10	12	11	11	9	11	9	11	9	10	11	10	5015400000	4621300000	4450400000	4817700000	4886900000	5389300000	5161200000	4640500000	4812400000	3809200000	3180200000	3094600000
Q9NZT1	Calmodulin-like protein 5	CALML5	1			6	1	1	1		1	1	1	1				207110000
P27797	Calreticulin	CALR	9	9	10	7	7	8	9	9	7	9	8	7	200500000	214910000	197570000	180430000	159300000	237440000	195230000	222250000	215830000	232380000	219780000	216340000
Q86VP6;Q86VP6-2;Q86VP6-3	Cullin-associated NEDD8-dissociated protein 1	CAND1	3	5	4		2	2	2	3	3		3	4	12506000	12219000			13601000		14799000	14441000	12701000			15160000
P27824;P27824-2;P27824-3	Calnexin	CANX	5	6	4	3	4	5	2	3	4	2	6	4	52859000	58584000	51584000	52999000	57097000	61475000	57765000	53965000	62542000	57991000	63774000	60482000
Q01518;Q01518-2;P40123-3;P40123-2;P40123	Adenylyl cyclase-associated protein 1	CAP1	9	11	10	10	8	7	10	10	8	11	11	12	162250000	169620000	160820000	184440000	166150000	154250000	168080000	167060000	179630000	144920000	174720000	171940000
P40121;P40121-2	Macrophage-capping protein	CAPG	6	6	5	4	4	3	2	2	4	4	6	6	58873000	55152000	55419000	77002000	62430000	57721000	34249000	48820000	33373000	66069000	67722000	71503000
P07384	Calpain-1 catalytic subunit	CAPN1			2					1	1	1	2	2											10804000
P17655;P17655-2	Calpain-2 catalytic subunit	CAPN2	3	3	3	2	3	1	2	3	4	3	3	3	16348000	15571000	15418000		23828000		22198000	16996000	17654000	21383000	23303000	21121000
P04632;Q96L46	Calpain small subunit 1	CAPNS1	8	8	8	8	7	8	8	7	7	8	8	8	380800000	422900000	367790000	377590000	332530000	375660000	351030000	386330000	463230000	398360000	458650000	460820000
Q14444-2;Q14444	Caprin-1	CAPRIN1	6	5	6	2	4	4	3	5	5	4	4	5	63116000	65634000	66931000	46928000	67048000	56891000	68146000	62818000	58601000	53741000	57726000	63258000
Q13938;Q13938-3	Calcyphosin	CAPS	8	7	7	4	5	6	5	6	5	5	7	7	114580000	112280000	107650000	101150000	105610000	108020000	105030000	89137000	100810000	84054000	103850000	105200000
P52907;P47755-2;P47755	F-actin-capping protein subunit alpha-1	CAPZA1	4	5	3	4	3	3	4	4	4	4	4	4	26398000	27794000	26268000	36620000	33705000	36514000	36305000	31980000	29349000	28650000	32802000	27978000
P47756-2;P47756	F-actin-capping protein subunit beta	CAPZB	2	2	2	2	3	1	2	2		1	1	2			17684000	23503000	19431000			15800000				17304000
Q9Y2V2	Calcium-regulated heat stable protein 1	CARHSP1	1	1	1		1	1	1		1	1		1			10509000
Q86X55-2;Q86X55-1;Q86X55	Histone-arginine methyltransferase CARM1	CARM1	2	2	2	1	1		1	1	1	1	1				10545000
P42575;P42575-2;P42575-3	Caspase-2;Caspase-2 subunit p18;Caspase-2 subunit p13;Caspase-2 subunit p12	CASP2	1	1	2		2			1	1	1					8077700
P55210-2	Caspase-7	CASP7			1	1	1		2	1	1	1	1								58914000
P20810-3;P20810-4;P20810-8;P20810-2;P20810;P20810-9;P20810-5;P20810-10;P20810-7;P20810-6	Calpastatin	CAST							1		1	1									1964100
P04040	Catalase	CAT	2	2	3	2	3	3	3	4	4	3	6	5			17306000	31689000	21807000	17027000	24158000	21536000	26056000	28178000	36806000	31511000
Q03135;Q03135-2;P56539	Caveolin-1	CAV1	3	5	5	1	4	4	3	3	3	3	5	4	103680000	104270000	107680000		116380000	96865000	126870000	102440000	101840000	99137000	99349000	97239000
Q13951;Q13951-2	Core-binding factor subunit beta	CBFB	2	2	3	1	2	1	2							29027000	24707000				18996000
Q75N03-2;Q75N03	E3 ubiquitin-protein ligase Hakai	CBLL1	2	2	2	2	2		2	4	3	2	3	3	32500000	30654000	31836000	27259000	34268000		26229000	29290000	25313000	25880000	35262000	32913000
P16152;P16152-2	Carbonyl reductase [NADPH] 1	CBR1	5	6	7	5	6	6	5	6	6	5	7	8	121410000	116150000	114580000	145010000	122470000	108390000	117420000	126520000	122640000	122370000	125290000	125420000
Q13185	Chromobox protein homolog 3	CBX3	6	6	6	5	6	5	6	6	6	5	5	5	405310000	414080000	409850000	408070000	411010000	399830000	398000000	400570000	396060000	264940000	286040000	298530000
P45973	Chromobox protein homolog 5	CBX5	4	4	4	2	4	2	2	4	2	2	3	3	58639000	57018000	58429000	45810000	68595000	58190000	62644000	65866000	58581000	39940000	39298000	37257000
Q96CT7	Coiled-coil domain-containing protein 124	CCDC124	3	4	2	2	3	1	3	3	1	1	3	3	35570000	33117000	38576000	26631000	29048000		29394000	26294000			27646000	19233000
Q9P0B6	Coiled-coil domain-containing protein 167	CCDC167	1		1	1						1						8093200
Q96A33-2;Q96A33	Coiled-coil domain-containing protein 47	CCDC47	2	1	1										8262300
Q4VC31	Coiled-coil domain-containing protein 58	CCDC58	2	2	2	2	3	2	2	3	1				33506000	34745000	33932000	27546000	36637000	29036000	28282000	26603000	24673000
Q16204	Coiled-coil domain-containing protein 6	CCDC6	1	1	2	1	2	1	3	3	3	2	3	3			11417000		14183000		14202000	11163000	11001000	15222000	12481000	13862000
Q9H6F5;Q9H6F5-2	Coiled-coil domain-containing protein 86	CCDC86			2				1		1						21727000
Q9GZT6-2;Q9GZT6	Coiled-coil domain-containing protein 90B, mitochondrial	CCDC90B		1	1				1				1	1							1411800
P20248	Cyclin-A2	CCNA2	1		1												5948100
P14635;P14635-2;O95067	G2/mitotic-specific cyclin-B1	CCNB1	6	6	9	4	5	5	6	8	5		2	1	107010000	96505000	116200000	93128000	80701000	80318000	91635000	88997000	98558000		32544000
O75909;O75909-4;O75909-1;O75909-2	Cyclin-K	CCNK	2	1	1					2			2		4897500
O14618	Copper chaperone for superoxide dismutase	CCS	6	6	6	3	6	5	6	5	6	5	6	5	105490000	93703000	98756000	110670000	102550000	93254000	95804000	92770000	97529000	106480000	117690000	112050000
P78371;P78371-2	T-complex protein 1 subunit beta	CCT2	17	20	19	12	18	18	16	17	16	16	16	18	417170000	449800000	434150000	383530000	417750000	432420000	410890000	430550000	434460000	372060000	337360000	326000000
P49368;P49368-2	T-complex protein 1 subunit gamma	CCT3	18	17	17	15	18	15	17	16	20	14	17	17	355720000	385790000	393100000	359400000	382870000	407240000	381150000	429280000	416600000	334880000	327970000	358820000
P50991;P50991-2	T-complex protein 1 subunit delta	CCT4	12	9	12	9	11	9	9	10	11	8	9	10	203520000	200740000	206920000	199490000	200180000	179180000	204030000	211290000	208190000	162510000	152780000	143420000
P48643;P48643-2	T-complex protein 1 subunit epsilon	CCT5	24	24	23	17	23	19	19	22	21	19	20	18	497110000	462700000	441290000	434240000	489480000	476550000	462110000	506230000	494610000	352110000	329190000	341040000
P40227;P40227-2	T-complex protein 1 subunit zeta	CCT6A	10	12	10	8	12	11	12	10	9	8	9	9	322410000	348910000	350150000	290320000	350650000	312520000	313380000	329380000	311870000	230010000	223490000	212570000
Q99832;Q99832-3;Q99832-4;Q99832-2	T-complex protein 1 subunit eta	CCT7	14	13	14	10	14	12	13	13	12	10	11	11	233130000	247940000	238560000	278210000	269430000	251710000	260260000	271080000	262640000	232580000	184370000	197090000
P50990;P50990-2;P50990-3	T-complex protein 1 subunit theta	CCT8	17	18	16	15	18	15	15	14	16	17	17	17	279470000	301520000	299880000	331130000	323800000	276220000	308200000	314770000	312450000	254190000	253930000	233500000
P86791;P86790	Vacuolar fusion protein CCZ1 homolog;Vacuolar fusion protein CCZ1 homolog B	CCZ1		2			2	1	1		2			1					12893000
P48509	CD151 antigen	CD151	1	1	1	1	2	1	1	1	1	1	1	1	35420000	37425000	39381000	24761000	35541000		39757000		44876000	41495000		39506000
O95400	CD2 antigen cytoplasmic tail-binding protein 2	CD2BP2	1	1	1	1							1					4408900
Q9NPF0-2;Q9NPF0	CD320 antigen	CD320	1	1	1		1	1	1		1		1	1
P16070-12;P16070-14;P16070-13;P16070-8;P16070-18;P16070-11;P16070-10;P16070-16;P16070-17;P16070-6;P16070-4;P16070-3;P16070-7;P16070-5;P16070;P16070-15;P16070-9;P16070-19	CD44 antigen	CD44	3	4	3	1	2	1	2	2	1	1	1	1	21828000	17535000	24140000		26446000		19320000	20673000
Q08722-2;Q08722-3;Q08722-4;Q08722	Leukocyte surface antigen CD47	CD47	2	1	1		1	1	1		2	1	1	2	22226000
P08962-3;P08962-2;P08962	CD63 antigen	CD63	1	1	1	1	1	1	1	1	1	1	2	1
P04233-2;P04233;P04233-3	HLA class II histocompatibility antigen gamma chain	CD74	1	1	1	1	1	2	1	1	1	3	2	3						22942000				27256000	33551000	34690000
P60033	CD81 antigen	CD81	4	3	4	3	4	3	4	4	4	3	4	4	194910000	196200000	184580000	188470000	204230000	161140000	210590000	214590000	199690000	178830000	194720000	178310000
P21926	CD9 antigen	CD9	2	2	3	2	2	2	1	2	1	1	3	2	65990000	56160000	53657000	41293000	55228000	56854000					74906000	67864000
P48960-2;P48960-3;P48960	CD97 antigen;CD97 antigen subunit alpha;CD97 antigen subunit beta	CD97	1	1	1								1												6281400
Q8NHZ8	Anaphase-promoting complex subunit CDC26	CDC26							1		1												2376300
Q16543	Hsp90 co-chaperone Cdc37;Hsp90 co-chaperone Cdc37, N-terminally processed	CDC37	8	8	9	7	7	7	4	4	5	5	7	7	218040000	193110000	190360000	200370000	220750000	194740000	182950000	194620000	209780000	162020000	184280000	186310000
P60953;P60953-1	Cell division control protein 42 homolog	CDC42	3	3	3	2	3	3	3	2	3	3	4	4	57907000	73357000	89289000	24959000	55326000	62955000	60035000	69575000	70720000	64934000	65841000	64438000
Q00587-2;Q00587	Cdc42 effector protein 1	CDC42EP1	1		2	1	1	1	1	1	1			1			11903000
Q99459	Cell division cycle 5-like protein	CDC5L	1		1		2		1	1	1	1	1	1					6252600
Q9BXL8	Cell division cycle-associated protein 4	CDCA4	3	3	4		1	1	2	1	2				21766000	22262000	20603000				13837000		15231000
P12830;P12830-2	Cadherin-1;E-Cad/CTF1;E-Cad/CTF2;E-Cad/CTF3	CDH1	3	1	1					2	1		2	2	12641000							10010000			17165000
P22223;P22223-2	Cadherin-3	CDH3		2	3	1	2		3	3	3	2	2	1					14457000		13072000	12510000	12675000	16657000	12725000
P06493;P06493-2	Cyclin-dependent kinase 1	CDK1	7	12	8	6	9	8	9	8	8	3	5	5	199550000	209490000	218710000	211620000	237190000	209940000	220730000	233050000	224740000	65155000	104510000	106070000
P24941-2;P24941;Q00526	Cyclin-dependent kinase 2	CDK2	6	5	5		7	2	5	4	5	1	1	1	38163000	37453000	41553000		38306000	25523000	37406000	31074000	37226000
P11802;P11802-2;Q00535-2;Q00535;Q96Q40-2;Q96Q40-4;Q96Q40-3;O94921-3;Q96Q40-5;Q96Q40;O94921-2;O94921;Q07002;Q07002-2;Q00536;Q00536-3;Q07002-3;Q00537-2;Q00537;Q00536-2;Q9NYV4-3;Q14004-2;Q9NYV4-2;Q9NYV4;Q14004	Cyclin-dependent kinase 4	CDK4	4	3	4		1		2	2				1	17409000		16929000
P50613;Q9C098	Cyclin-dependent kinase 7	CDK7	1						1		2				8247100
P38936	Cyclin-dependent kinase inhibitor 1	CDKN1A	1	1	1							1	1	1												8860000
P46527	Cyclin-dependent kinase inhibitor 1B	CDKN1B							1	1	1	1											1556800
Q96HQ2;Q96HQ2-2	CDKN2AIP N-terminal-like protein	CDKN2AIPNL	2	1	1	2	3	2	1	1	3	1	1	1				12352000		15475000
P42772;P42772-2	Cyclin-dependent kinase 4 inhibitor B	CDKN2B											1	1												9184800
O95674	Phosphatidate cytidylyltransferase 2	CDS2		1	1		1						1	1		3477400	4161200		2878700
Q9UKY7-2;Q9UKY7;Q9UKY7-3	Protein CDV3 homolog	CDV3		1	1		1		1	1	1	1	1								7299300	5211200	7538200
Q9BXW7-2;Q9BXW7	Cat eye syndrome critical region protein 5	CECR5		1					1		1												6928300
Q92879-5;Q92879-2;Q92879-3;Q92879-6;Q92879;Q92879-4	CUGBP Elav-like family member 1	CELF1		1		1	1	1	1	2	1	2	3	2								10813000		10119000	14642000	15108000
Q9H3R5	Centromere protein H	CENPH	1	1	1		1		1		1										3012300
Q7Z7K6;Q7Z7K6-3	Centromere protein V	CENPV		1	1		1		1		1			1									4173900
Q96G23	Ceramide synthase 2	CERS2	2	2	2	2	2	1	2	2	2	2	2	4	68819000	59158000	74605000	55460000	49267000	50442000	57929000	55681000	58951000	50708000	72868000	67838000
P41208;Q12798	Centrin-2	CETN2	6	7	6	2	4	3	4	5	4	4	6	7	66038000	97091000	79118000	26938000	70269000	75208000	86941000	92374000	88472000	84118000	89026000	98102000
P23528	Cofilin-1	CFL1	9	8	8	8	9	8	8	8	8	8	9	8	3358500000	3394900000	3280700000	3220300000	3510800000	3667800000	3238100000	3099900000	3078900000	2458800000	2755400000	2936000000
Q9Y281;Q9Y281-3	Cofilin-2	CFL2	3	2	2	1	1	1	1	1	1	2	1	1	20991000	20195000	23220000							17811000
Q9UFW8	CGG triplet repeat-binding protein 1	CGGBP1	2	2	1	1								1	10746000
Q8WYQ3	Coiled-coil-helix-coiled-coil-helix domain-containing protein 10, mitochondrial	CHCHD10	1	2	2	1	1	1	2	1	1	1	1	1		43176000	45706000				49387000
Q9Y6H1;Q5T1J5	Coiled-coil-helix-coiled-coil-helix domain-containing protein 2;Putative coiled-coil-helix-coiled-coil-helix domain-containing protein CHCHD2P9, mitochondrial	CHCHD2	4	4	4	4	4	4	4	4	4	4	4	4	2605300000	2618600000	2649700000	3016400000	2991300000	2710600000	2946500000	2662400000	2611100000	1651600000	1801300000	1755400000
Q9NX63	MICOS complex subunit MIC19	CHCHD3	3	3	3	3	2	2	3	3	2	2	3	3	52696000	50754000	52848000	64300000	55416000	47148000	54698000	53192000	50701000	29941000	32454000	29101000
Q9BSY4;Q9BSY4-2	Coiled-coil-helix-coiled-coil-helix domain-containing protein 5	CHCHD5	2	2	2	1	2	2	2	2					21364000	21553000	18353000		26616000	23497000	19258000	15297000
Q9BRQ6	MICOS complex subunit MIC25	CHCHD6		1	1				1		1	1					3737200
P35790-2;P35790	Choline kinase alpha	CHKA	3	2	2		1			1	1			1		8386500
Q9HD42	Charged multivesicular body protein 1a	CHMP1A	4	4	4	2	3	2	1	2	3	2	2	3	32599000	29879000	30341000	31744000	30223000	28375000		30093000	29046000			24937000
Q7LBR1	Charged multivesicular body protein 1b	CHMP1B				1	1	1	1	1	1	1	1	1
O43633	Charged multivesicular body protein 2a	CHMP2A	6	6	6	3	6	6	4	3	3	5	6	6	170690000	180380000	189580000	206840000	193560000	201580000	148750000	179060000	199270000	215940000	234390000	203200000
Q9UQN3;Q9UQN3-2;Q92828	Charged multivesicular body protein 2b	CHMP2B	3	2	3	2	3	2	1	1	1	2	3	2	50776000	47949000	53587000	56068000	63312000	60088000				35501000	55463000	54219000
Q9Y3E7;Q9Y3E7-2;Q9Y3E7-4;Q9Y3E7-3	Charged multivesicular body protein 3	CHMP3	3	3	3	3	1	3	2	2	1	3	3	2	44290000	48147000	37937000	37372000		37460000		46261000			46320000	47075000
Q9H444	Charged multivesicular body protein 4b	CHMP4B	2	2	3	2	1	2	1	1	1	1	2	2	44328000		25268000	20538000		30655000					29488000	31748000
Q96CF2	Charged multivesicular body protein 4c	CHMP4C	1	1		1	1	1	1	2	1	1	1							8302800
Q9NZZ3;Q9NZZ3-2	Charged multivesicular body protein 5	CHMP5	2	2	2	1	2	2	2	2	3	2	2	2	26156000	27150000	23217000		31014000	27509000	27939000	34153000	35170000	23158000	28431000	26714000
Q99653	Calcineurin B homologous protein 1	CHP1	4	4	5	1	1	1	3	2	3	1	2	3	34078000	28980000	32292000				29693000	25823000	27350000
P0CG12	Chromosome transmission fidelity protein 8 homolog isoform 2	CHTF8	12	16	15	9	12	8	15	16	16	10	15	14	159290000	163580000	162580000	165270000	164050000	126800000	168890000	178440000	177630000	111540000	160780000	143210000
Q9Y3Y2-4;Q9Y3Y2;Q9Y3Y2-3	Chromatin target of PRMT1 protein	CHTOP	3	3	3	2	2	1	1	1	2	1	2	2	34123000	39335000	35696000	32304000	19779000						29416000	24057000
Q8WUH1;Q8WUH1-2;Q8WUH1-3	Protein Churchill	CHURC1	1	2	2	2	1	2	2	2	3	2	1	3		41614000	46154000	48283000		47172000	43142000	44744000	38323000	33405000		36097000
Q14011;Q14011-2	Cold-inducible RNA-binding protein	CIRBP	3	3	3	2	3	3	2	2	2	2	3	3	65532000	74565000	83838000	62315000	78245000	79290000	107640000	97232000	99474000	91260000	67646000	66352000
Q99967-2;Q99967	Cbp/p300-interacting transactivator 2	CITED2				1	1						1	1					7066700
Q07065	Cytoskeleton-associated protein 4	CKAP4	1	1	1	1	2	1	1	1			2	2					11477000	11810000						11092000
P12277	Creatine kinase B-type	CKB	12	14	12	8	10	13	14	12	12	12	12	13	571610000	587230000	589200000	491950000	567380000	632260000	620000000	620970000	639870000	582850000	582490000	557460000
P06732	Creatine kinase M-type;Creatine kinase M-type, N-terminally processed	CKM						5	1		1									955290000
P12532;P12532-2	Creatine kinase U-type, mitochondrial	CKMT1A	1		2	1	1				1		2	2			12592000
P61024	Cyclin-dependent kinases regulatory subunit 1	CKS1B	2	2	2	1	1	2	2	2	2	2	1	1	55791000	69367000	61867000		70431000	106480000	77043000	71312000	70535000			28118000
P33552	Cyclin-dependent kinases regulatory subunit 2	CKS2	2	2	2	1	1	2	2	2	2	1	1	1	66467000	77712000	76236000		84303000	113010000	71979000	70889000	61635000	40495000		38936000
Q96S66-4;Q96S66-3;Q96S66-2;Q96S66	Chloride channel CLIC-like protein 1	CLCC1		2	1		2						1	1		4119900			3843100
O95832	Claudin-1	CLDN1	2	2	2	2	2	2	2	2	2	2	2	2	46404000	38533000	35504000	19550000	40937000	36598000	31918000	38827000	33782000	68711000	87531000	75911000
O15551;O95484;P56747	Claudin-3	CLDN3	2	2	2	1	1	1	2	2	2	2	2	2	334560000	285710000	319060000	198210000	250190000	241030000	302600000	289780000	328700000	352280000	356420000	333880000
O95471-2;O95471	Claudin-7	CLDN7	2	1	1	1	2	1	1	1	2	2	2	2	69100000	66684000	64751000		57567000	60865000	79519000	114920000	129240000	137930000	135320000	141080000
O00299	Chloride intracellular channel protein 1	CLIC1	8	9	8	8	7	8	6	6	6	7	7	6	313540000	285710000	297330000	261100000	271610000	244830000	285860000	295510000	289310000	272830000	299270000	288170000
O95833	Chloride intracellular channel protein 3	CLIC3	1	1	1	1			2	2	1	4	6	5							22066000	24349000		41157000	61946000	47026000
Q9Y696	Chloride intracellular channel protein 4	CLIC4	4	3	4	1	2	1	2	3	2	2	4	4	20691000	18283000	20561000		22369000		20097000	17245000	22126000	25491000	32948000	31184000
Q14677;Q14677-3;Q14677-2	Clathrin interactor 1	CLINT1	8	8	8	5	8	4	6	6	5	6	7	6	91654000	91549000	83448000	89695000	90176000	100410000	78884000	85204000	79560000	83590000	119110000	96401000
P54105	Methylosome subunit pICln	CLNS1A	1	1	2	1	1	1	1	1	1	1	1	1			17742000
Q16740	ATP-dependent Clp protease proteolytic subunit, mitochondrial	CLPP	5	6	5	2	6	4	4	4	5	3	4	5	54783000	44758000	43494000	39038000	58217000	52186000	58404000	60864000	51611000	44656000	47618000	38922000
O96005-4;O96005;O96005-3	Cleft lip and palate transmembrane protein 1	CLPTM1	1						1	1	1	1									11217000	11110000	11815000
P09496-2;P09496-5;P09496-4;P09496-3;P09496	Clathrin light chain A	CLTA	2	2	3		2		1	1	2		1	2		20182000	19742000		17634000				18053000			19072000
Q00610-2;Q00610;P53675-2;P53675	Clathrin heavy chain 1	CLTC	20	25	23	13	19	15	20	21	22	21	24	23	155970000	156720000	161010000	159370000	178510000	168330000	174470000	190310000	204360000	233110000	218910000	207290000
Q96DG6	Carboxymethylenebutenolidase homolog	CMBL		1	1		1						1	1					3183500
Q7Z7K0	COX assembly mitochondrial protein homolog	CMC1	1	1	1	1	1	1	1	1	1	1	1	1
P30085;P30085-2	UMP-CMP kinase	CMPK1	6	6	6	3	4	4	6	7	6	3	2	5	36125000	39638000	35082000	49089000	36256000	24824000	41316000	48678000	44358000	27525000	21141000	19782000
P62633-8;P62633-4	Cellular nucleic acid-binding protein	CNBP	1	1	1	1	1	1	1	1	1	1			91627000	82740000	81052000	67549000	84262000	62231000	64380000	46506000	59301000	37426000	37280000
P62633-2;P62633;P62633-7;P62633-3;P62633-5;P62633-6	Cellular nucleic acid-binding protein	CNBP	1	1	1	1	1	1	1	1	1	1	1	1									21507000
Q96KP4;Q96KP4-2	Cytosolic non-specific dipeptidase	CNDP2	8	7	8	5	7	4	7	8	10	8	11	10	56813000	64765000	63039000	78356000	70612000	67820000	80038000	75993000	75237000	85343000	115990000	91873000
P51911;P51911-2	Calponin-1	CNN1										3	4	4										34238000	39414000	42729000
Q99439;Q99439-2	Calponin-2	CNN2	10	8	8	6	8	8	7	6	7	5	8	7	539110000	496150000	533530000	479110000	525590000	502750000	430980000	441490000	470170000	546240000	591840000	583860000
Q15417;Q15417-3;Q15417-2	Calponin-3	CNN3	8	7	5	5	8	5	5	4	5	4	9	9	96327000	85802000	89334000	77052000	65991000	72863000	83205000	80226000	78480000	86206000	114260000	116810000
Q9UKZ1	CCR4-NOT transcription complex subunit 11	CNOT11	1	1											2581000
Q9Y2B0;Q9Y2B0-2	Protein canopy homolog 2	CNPY2	4	3	3	4	3	3	3	3	3	3	3	4	41148000	34604000	36121000	42334000	30444000	39433000	39533000	42676000	33070000		26237000	29534000
Q9NYJ1;Q9NYJ1-2	Cytochrome c oxidase assembly factor 4 homolog, mitochondrial	COA4	2	2	2	2	2	3	3	2	3	2	2	1	54488000	47813000	51892000	59921000	43715000	51229000	38494000	40225000	32412000
Q5JTJ3-3;Q5JTJ3;Q5JTJ3-2	Cytochrome c oxidase assembly factor 6 homolog	COA6	2	2	2		1	2			2				15779000	13730000	12227000
Q8NBJ5	Procollagen galactosyltransferase 1	COLGALT1			1		1	1	1	2	2	1	1	3												14885000
Q9H0A8-3;Q9H0A8-2;Q9H0A8	COMM domain-containing protein 4	COMMD4		1					1		1												5987800
Q7Z4G1;Q7Z4G1-2	COMM domain-containing protein 6	COMMD6					1	1	1	1	1	1
Q9P000-2;Q9P000	COMM domain-containing protein 9	COMMD9	1	2	2		1		1	1	1	1	1	2												10202000
P21964-2;P21964	Catechol O-methyltransferase	COMT	6	6	7	2	4	4	5	5	5	4	5	4	72027000	64909000	78794000	43738000	38928000	56699000	73860000	68864000	72398000	51170000	45918000	45353000
P53621;P53621-2	Coatomer subunit alpha;Xenin;Proxenin	COPA	1	2	1	1	2		3	3	3	2	2	1					9912200						13565000
P53618	Coatomer subunit beta	COPB1	4	4	6	1	5	1	5	5	5	4	6	6	44149000	43432000	39184000		34422000		42263000	43990000	45885000	57506000	49133000	55116000
O14579;O14579-2;O14579-3	Coatomer subunit epsilon	COPE	1							2	1	1	1									6747700
Q9Y678;Q9UBF2-2;Q9UBF2	Coatomer subunit gamma-1	COPG1	2	2	3	1	2	1	3	5	1	2	4	3	18365000	18581000	13888000		18545000		17585000	21634000		20467000	24594000	18640000
Q9NQ92	Coordinator of PRMT5 and differentiation stimulator	COPRS		1	1						1												3742400
Q9UNS2;Q9UNS2-2	COP9 signalosome complex subunit 3	COPS3	4	4	4	2	1	1	2	2	2	1	3	3	44588000	37278000	36193000	30040000			24465000				33213000	25106000
Q9BT78-2;Q9BT78	COP9 signalosome complex subunit 4	COPS4	2	3	1		2		1	2	1	1		1		11530000
Q99627-2;Q99627	COP9 signalosome complex subunit 8	COPS8	4	2	4	2	3	2	5	4	4		3	1	38451000	37471000	41817000	38667000	34280000	34262000	31979000	34591000	34425000		23202000
P61923;P61923-4;P61923-3;P61923-5;P61923-2	Coatomer subunit zeta-1	COPZ1	5	5	5	5	5	5	5	5	5	5	5	5	110080000	113300000	116990000	91911000	124210000	107370000	127260000	125180000	120910000	99259000	98105000	96624000
O75208;O75208-2	Ubiquinone biosynthesis protein COQ9, mitochondrial	COQ9	1	3	3	1	1		3	2	2	1	2	2		22122000	29606000		27328000		23642000	20649000	23174000	16259000	10456000	19530000
Q9BR76	Coronin-1B	CORO1B	8	9	8	3	7	7	6	6	6	5	7	8	90209000	92738000	79115000	79018000	86558000	85724000	93762000	97193000	95960000	115100000	117160000	133390000
Q9ULV4;Q9ULV4-2;Q9ULV4-3;Q6QEF8-4;Q6QEF8-3;Q6QEF8-2;Q6QEF8-5;Q6QEF8	Coronin-1C	CORO1C	8	8	8	3	6	7	5	6	6	7	9	7	58620000	91822000	86558000	49133000	73423000	85554000	81723000	76073000	85962000	93943000	90781000	89282000
Q14019	Coactosin-like protein	COTL1	4	5	4	3	3	3	4	3	4	4	4	6	54368000	46061000	54131000	53902000	49635000	45078000	51580000	50637000	43419000	50570000	51745000	51216000
Q9P0S2	Cytochrome c oxidase assembly protein COX16 homolog, mitochondrial	COX16		1		1			1	1	1		1			7199200
Q14061	Cytochrome c oxidase copper chaperone	COX17	1	1	1	1	1	1	1	1	1	1	1	1								50738000
P13073	Cytochrome c oxidase subunit 4 isoform 1, mitochondrial	COX4I1	7	7	8	5	6	6	4	4	4	3	6	6	215730000	208420000	193530000	204460000	186730000	168730000	177350000	201680000	221770000	149480000	225050000	201220000
P20674	Cytochrome c oxidase subunit 5A, mitochondrial	COX5A	5	4	5	4	2	3	2	2	4	1	3	2	92879000	104970000	117570000	105810000	85098000	83972000	71472000	66169000	90775000		50274000	45136000
P10606	Cytochrome c oxidase subunit 5B, mitochondrial	COX5B	4	5	5	4	6	5	4	4	4	4	4	4	103750000	93191000	106570000	92766000	109810000	102290000	93254000	94124000	95432000	39942000	87182000	75316000
P14854	Cytochrome c oxidase subunit 6B1	COX6B1	1	1	1		1	2		1	1		1	1						15225000
P09669	Cytochrome c oxidase subunit 6C	COX6C	2	2	2	1	1	1	1	1	1	1	1	1	22182000	22154000	23208000
P14406	Cytochrome c oxidase subunit 7A2, mitochondrial	COX7A2	2	2	2	1	2	2	2	2	2	1	2	1	29212000	30477000	30496000		30694000	25270000	31324000	30960000	30526000		24220000
O14548	Cytochrome c oxidase subunit 7A-related protein, mitochondrial	COX7A2L	2		1				1	1					7724600
P15954	Cytochrome c oxidase subunit 7C, mitochondrial	COX7C	1	1		1	1	1	1	1	1	1	1
Q99829	Copine-1	CPNE1	1	2	2	2	2	1	2	1	2	2	3	1			9406900	12763000	10052000				12328000		12068000
O75131;Q86YQ8-2;Q9HCH3-2;Q96FN4-2;Q96FN4;Q8IYJ1;Q96A23;O95741;Q9UBL6-2;Q86YQ8;Q96A23-2;Q9HCH3;O95741-2;Q9UBL6	Copine-3	CPNE3	8	6	5	3	4	3	7	6	6	5	5	6	40566000	44237000	43260000	35927000	45112000	45769000	40192000	46304000	46314000	49106000	48171000	39086000
P36551;P36551-2	Oxygen-dependent coproporphyrinogen-III oxidase, mitochondrial	CPOX	2	2	1		2	1	2	2	3	1	1	1								21678000	20336000
Q9BRF8-2;Q9BRF8;Q9BRF8-3	Serine/threonine-protein phosphatase CPPED1	CPPED1	1	1	1	2	2	1	2	3	2	4	3	3				31629000	23321000		26469000	23607000	26152000	33355000	44994000	50245000
Q9UKF6	Cleavage and polyadenylation specificity factor subunit 3	CPSF3	1	1	1												4439200
O95639-3;O95639-2;O95639	Cleavage and polyadenylation specificity factor subunit 4	CPSF4	1	1	1					1	1												3073100
Q16630-3;Q16630;Q16630-2	Cleavage and polyadenylation specificity factor subunit 6	CPSF6	2	2	2			1	1	1	1				8235300	8216900	9452600
P29373;P29762	Cellular retinoic acid-binding protein 2	CRABP2	8	8	8	7	8	7	8	6	8	3	6	4	188920000	191360000	199850000	177930000	172720000	158880000	154620000	156720000	158160000	63514000	101800000	86487000
O75575	DNA-directed RNA polymerase III subunit RPC9	CRCP	1	1	1						1					4008900
P50238	Cysteine-rich protein 1	CRIP1	2	2	2	1	2	2				1	2	2	348910000	338790000	332450000	414050000	422410000	453080000				251130000	338720000	363790000
P52943;P52943-2	Cysteine-rich protein 2	CRIP2					1			1	1	1	2	1											17648000
Q9P021	Cysteine-rich PDZ-binding protein	CRIPT	2	1	1	1	1	1	1	1	1		1	1	16766000
P46109	Crk-like protein	CRKL	4	2	2	2	3	3	2	3	3		2	3	19883000	18692000	16045000	16042000	17392000	15626000	19153000	14724000	21328000		18159000	16743000
O75390	Citrate synthase, mitochondrial	CS	9	10	9	9	9	9	8	8	9	6	10	10	341240000	350350000	365830000	289380000	330090000	319620000	352770000	303520000	335870000	211960000	265860000	275870000
O75534-2;O75534;O75534-3;O75534-4	Cold shock domain-containing protein E1	CSDE1	11	11	11	4	7	4	5	5	8	4	8	5	84314000	74389000	67014000	57736000	69994000	55273000	72146000	71141000	73162000	51411000	69377000	49120000
P55060-3;P55060;P55060-4;P55060-2	Exportin-2	CSE1L	12	15	14	8	11	11	11	13	11	8	10	9	78501000	80628000	73963000	94058000	73401000	81961000	80688000	84522000	83354000	72676000	79695000	72897000
P48729-3;P48729;P48729-2;Q8N752	Casein kinase I isoform alpha	CSNK1A1	1	1	1		1			1	2	1	3	3									15834000		22521000	21359000
P68400;Q8NEV1;P68400-2	Casein kinase II subunit alpha;Casein kinase II subunit alpha 3	CSNK2A1	9	10	10	6	10	13	10	9	11	9	11	14	211320000	229110000	234510000	169760000	225730000	228020000	233950000	241660000	244540000	194930000	228860000	237680000
P19784	Casein kinase II subunit alpha	CSNK2A2	2	2	1		2	2	3	4	3	1	2	2							31100000	11116000	19753000		20727000
P67870	Casein kinase II subunit beta	CSNK2B	5	5	5	3	4	3	3	4	5	2	5	5	94671000	99483000	99697000	65841000	100180000	77511000	83359000	85646000	91505000	60719000	92200000	82960000
P21291	Cysteine and glycine-rich protein 1	CSRP1	6	5	4	5	6	6	6	6	6	5	6	6	206080000	187180000	220160000	178360000	217370000	191750000	223180000	202360000	228290000	217700000	243490000	205500000
Q16527	Cysteine and glycine-rich protein 2	CSRP2	5	5	4	3	4	4	3	3	3	3	5	5	57861000	55041000	55806000	55924000	60692000	49969000	58714000	38490000	50474000	51890000	51864000	56783000
P01034	Cystatin-C	CST3	3	3	3	4	4	3	4	4	4	4	4	4	150070000	131040000	124780000	163880000	160480000	158800000	159500000	163770000	157980000	133350000	142470000	151260000
Q15828	Cystatin-M	CST6	3	3	3	3	3	2	1	1	2	2	3	3	51068000	47057000	47177000	66431000	59582000	54712000				29668000	42400000	38749000
P01040	Cystatin-A;Cystatin-A, N-terminally processed	CSTA	1	1	1	3	1		1		1	1						31862000
P04080	Cystatin-B	CSTB	4	4	4	4	3	4	4	4	3	3	3	3	225210000	221900000	237170000	205800000	217290000	210170000	223210000	173090000	189090000	167490000	134450000	158550000
Q05048	Cleavage stimulation factor subunit 1	CSTF1					2		2		2	1	1	3												18185000
P33240-2;P33240;Q9H0L4	Cleavage stimulation factor subunit 2	CSTF2	2	2	2		2	1	1	1	2		1	2		13622000			15995000				11467000			11414000
Q5DJT8;P0DMV2;P0DMV1;Q8NHU0;Q5HYN5;P0DMU9;P0DMV0;P0DMU8;P0DMU7	Cancer/testis antigen family 45 member A2;Cancer/testis antigen family 45 member A9;Cancer/testis antigen family 45 member A8;Cancer/testis antigen family 45 member A3;Cancer/testis antigen family 45 member A1;Cancer/testis antigen family 45 member A10;Cancer/testis antigen family 45 member A7;Cancer/testis antigen family 45 member A5;Cancer/testis antigen family 45 member A6	CT45A2	9	8	8	6	7	6	6	6	7	7	7	7	321270000	349560000	347100000	329230000	340380000	308240000	296270000	320590000	314580000	202680000	239180000	225320000
Q5H943	Kita-kyushu lung cancer antigen 1	CT83	1		1
P49711	Transcriptional repressor CTCF	CTCF	1		1		1	1			1		1	1									4001400
P29279;P29279-2	Connective tissue growth factor	CTGF	5	5	3	2	1	1	1	1	1	2	2	3	30077000	35275000	35396000	34151000						27447000	32016000	30219000
Q96CG8-3;Q96CG8;Q96CG8-2	Collagen triple helix repeat-containing protein 1	CTHRC1	2	1			1				1	1		1					4801800
P35221;P35221-2;P35221-3;P26232-4;P26232-6;REV__Q9P2T0-2;REV__Q9P2T0;Q9UI47	Catenin alpha-1	CTNNA1	15	15	15	7	14	12	14	13	13	16	14	16	298880000	369000000	312950000	295660000	285270000	266530000	305460000	311880000	320940000	334480000	374680000	342090000
P26232-2;P26232-5;P26232;P26232-3	Catenin alpha-2	CTNNA2	1	1	1		1	1	1	1	1	1	1	1	28396000	28115000	24465000		21596000	16534000	27885000	28738000	23878000	27385000	27281000	26374000
P35222;P35222-2	Catenin beta-1	CTNNB1	17	12	14	6	13	12	11	14	15	11	14	14	206240000	209600000	182370000	147580000	169670000	192850000	200460000	201450000	216930000	172630000	217750000	212460000
O60716-21;O60716-19;O60716-18;O60716-17;O60716-13;O60716-11;O60716-10;O60716-9;O60716-5;O60716-3;O60716-2;O60716;O60716-24;O60716-23;O60716-22;O60716-20;O60716-16;O60716-15;O60716-14;O60716-12;O60716-8;O60716-7;O60716-6;O60716-4;O60716-29;O60716-27;O60716-26;O60716-25;O60716-32;O60716-31;O60716-30;O60716-28	Catenin delta-1	CTNND1	1	3	3	1	4	2	2	1	1	1	1	2		20348000	17991000		19691000	20444000
P17812;P17812-2;Q9NRF8	CTP synthase 1	CTPS1		1			1	1			1												4522700
P10619-2;P10619	Lysosomal protective protein;Lysosomal protective protein 32 kDa chain;Lysosomal protective protein 20 kDa chain	CTSA	2	2	2	1	1	1	2	1	2	1	2	2	14546000	16492000	17063000				18082000		17860000		23647000
P07858	Cathepsin B;Cathepsin B light chain;Cathepsin B heavy chain	CTSB	8	7	7	6	7	6	6	5	6	8	9	9	114170000	115890000	112200000	101990000	123450000	117080000	129080000	128830000	129520000	136410000	180680000	168460000
P53634	Dipeptidyl peptidase 1;Dipeptidyl peptidase 1 exclusion domain chain;Dipeptidyl peptidase 1 heavy chain;Dipeptidyl peptidase 1 light chain	CTSC	2	2	1	1	3	2	1	1	1	1	1	1	39663000	43915000	44510000	48439000	53462000	49414000	47634000	47730000	37593000	59357000	47237000	42966000
P07339	Cathepsin D;Cathepsin D light chain;Cathepsin D heavy chain	CTSD	12	12	12	10	11	12	13	13	11	13	13	11	375150000	364030000	356210000	338310000	452850000	414300000	404150000	451020000	434240000	597890000	611490000	551490000
P09668	Pro-cathepsin H;Cathepsin H mini chain;Cathepsin H;Cathepsin H heavy chain;Cathepsin H light chain	CTSH	3	2	2		1	2	2	3	2	3	1	3	22870000	21604000	23893000		17895000	27930000	22716000	23734000	26374000	43297000	35080000	36795000
P07711	Cathepsin L1;Cathepsin L1 heavy chain;Cathepsin L1 light chain	CTSL	3	3	3	3	4	3	4	3	3	4	5	4	89906000	69075000	80270000	78269000	84645000	99100000	58278000	79342000	71449000	66965000	73053000	78260000
P25774-2;P25774	Cathepsin S	CTSS	2	3	3	1	1	1				4	5	6	25023000	29954000	32364000							94376000	103650000	109790000
Q9UBR2	Cathepsin Z	CTSZ	2	2	1	1				1		1	1	1	16836000	20048000
Q14247;Q14247-3;Q14247-2	Src substrate cortactin	CTTN	12	14	13	12	13	12	10	8	10	12	13	15	194990000	217960000	216790000	223250000	238880000	207380000	209060000	211370000	220080000	194070000	243000000	225930000
Q9H467	CUE domain-containing protein 2	CUEDC2	1				1	1					1		3260200
Q13616	Cullin-1	CUL1								1	1			1									1628300
Q13620-3;Q13620-1;Q13620;Q13619-2;Q13619	Cullin-4B	CUL4B	1	2	1	1			1	1				1		12927000
O60888-3;O60888;O60888-2	Protein CutA	CUTA	1	1	1		1	1	1	1	1	1	1	1
Q8TB03;Q8TB03-3;Q8TB03-2	Uncharacterized protein CXorf38	CXorf38		1	2				1		1						6220700
Q9H5V9-2;Q9H5V9-3;Q9H5V9	UPF0428 protein CXorf56	CXorf56	1	1	1	1	1	1	2	2	1		2	2							20711000	20815000			24864000	19619000
P49447	Cytochrome b561	CYB561	1	1												2216500
P00167-2;P00167;P00167-3	Cytochrome b5	CYB5A	4	4	4	3	4	4	4	4	4	4	4	4	142760000	140060000	139140000	139010000	140360000	168070000	151930000	136350000	144280000	188360000	189690000	202900000
O43169	Cytochrome b5 type B	CYB5B	2	2	2		1		1	1	1	1		1	23225000	21830000	24127000
P00387-2;P00387;P00387-3	NADH-cytochrome b5 reductase 3;NADH-cytochrome b5 reductase 3 membrane-bound form;NADH-cytochrome b5 reductase 3 soluble form	CYB5R3	4	5	5	2	8	5	6	6	6	4	6	7	53295000	64331000	58966000	66223000	65756000	72728000	65066000	77032000	81247000	97477000	70681000	85185000
P08574	Cytochrome c1, heme protein, mitochondrial	CYC1	2	2	3	1			2	3	3	1		2	18279000	19695000					23363000	22102000	23270000
P99999;CON__P62894	Cytochrome c	CYCS	5	5	5	4	5	6	4	3	4	3	4	5	291060000	277280000	294710000	228980000	316600000	304210000	301970000	258950000	265800000	151100000	135700000	130930000
Q16678	Cytochrome P450 1B1	CYP1B1										1	1
O00622	Protein CYR61	CYR61	6	7	7	2	6	1	4	3	5	4	7	8	82393000	86262000	95134000	60072000	97238000		84405000	67424000	78575000	79270000	106990000	107740000
Q9H1C7	Cysteine-rich and transmembrane domain-containing protein 1	CYSTM1	1	1	1	1			1		1		1
P61803	Dolichyl-diphosphooligosaccharide--protein glycosyltransferase subunit DAD1	DAD1	3	3	3	3	3	3	3	3	3	3	3	3	37395000	40459000	36842000	45338000	39570000	37374000	43183000	40848000	43986000	36384000	51527000	48091000
Q14118	Dystroglycan;Alpha-dystroglycan;Beta-dystroglycan	DAG1		3	2			1		2			1			8923900	6287500					4943300
P51397	Death-associated protein 1	DAP		2		1		1	1	1	1	1	1	2		10254000										13624000
P51398-2;P51398-3;P51398	28S ribosomal protein S29, mitochondrial	DAP3	6	5	4	1	4	4	4	6	5	2	4	2	26437000	29848000	32172000		24895000	23944000	34189000	37325000	34079000	18664000	25022000	21809000
P14868-2;P14868	Aspartate--tRNA ligase, cytoplasmic	DARS	1	1	2	2	1	1	1	2	2	2		2									8260800
Q96EP5;Q96EP5-2	DAZ-associated protein 1	DAZAP1	6	5	5	3	4	3	3	3	3	4	5	4	76893000	87035000	73527000	88815000	86881000	76737000	82667000	77414000	72612000	39478000	58758000	60326000
Q15038-3;Q15038-6;Q15038;Q15038-4	DAZ-associated protein 2	DAZAP2	2	3	2	2	3	3	2	2	3	1	3	3	52116000	58560000	54728000	40854000	46557000	55404000	59905000	55007000	65942000	63031000	72420000	75535000
P07108;P07108-3;P07108-2;P07108-4;P07108-5;P07108-6	Acyl-CoA-binding protein	DBI	5	5	4	2	4	4	4	4	4	3	3	3	204480000	182890000	192610000	193240000	245000000	261350000	200130000	239990000	198050000	163400000	136670000	151510000
Q9UJU6;Q9UJU6-2;Q9UJU6-3;Q9UJU6-6;Q9UJU6-5;Q9UJU6-4	Drebrin-like protein	DBNL	6	7	5	2	7	6	6	4	6	4	1	5	45339000	43226000	43144000		51550000	46713000	39529000	40235000	43962000	41990000		39679000
P61962;P61962-2	DDB1- and CUL4-associated factor 7	DCAF7	3	5	3	2	5	5	3	4	5	2	4	4	40987000	43491000	40726000	51550000	59203000	57555000	49444000	52669000	48537000	40063000	42477000	42705000
P81605;P81605-2	Dermcidin;Survival-promoting peptide;DCD-1	DCD	1	1		1	1	1	1				1	1
Q96C86	m7GpppX diphosphatase	DCPS	1	1	1				1		1	1	1	1												2602500
Q13561;Q13561-3;Q13561-2	Dynactin subunit 2	DCTN2	6	9	7	2	3	4	6	5	4	3	2	2	29050000	33837000	34208000		19039000	24222000	28437000	18245000	23646000	21095000	24263000	17964000
O75935-3;O75935;O75935-2	Dynactin subunit 3	DCTN3		3		1	3	1	2		2			1		19003000
Q9UJW0;Q9UJW0-3;Q9UJW0-2	Dynactin subunit 4	DCTN4		1	1		1		2	2	1	2										4561400
Q9H773	dCTP pyrophosphatase 1	DCTPP1	3	2	3	1	3	2	1	2	1				15287000	16691000	16860000		13611000	13259000
Q7Z4W1	L-xylulose reductase	DCXR	1	4	3		2		2	1	2	3	1	2		11148000	9990100		12345000		10390000			12950000		13173000
O94760;O94760-2	N(G),N(G)-dimethylarginine dimethylaminohydrolase 1	DDAH1					1	1		1												4920300
Q16531;Q16531-2	DNA damage-binding protein 1	DDB1	2	2	2		2		1	3	2	2	2	3	14132000	12624000	13528000					14000000			15534000	15261000
Q96HY6-2;Q96HY6	DDRGK domain-containing protein 1	DDRGK1		1	1					1												2039900
P30046;P30046-2;A6NHG4	D-dopachrome decarboxylase;D-dopachrome decarboxylase-like protein	DDT	3	3	3	3	3	4	3	3	3	3	3	4	103150000	101360000	102880000	67595000	90187000	86790000	91657000	89539000	83520000	52159000	68197000	70097000
Q92499;Q92499-3;Q92499-2	ATP-dependent RNA helicase DDX1	DDX1	9	8	8	2	8	6	10	7	9	7	9	9	48252000	49122000	49341000	24437000	50274000	36907000	52069000	51246000	59529000	45383000	53402000	51562000
Q92841;Q92841-1;Q92841-3;Q92841-2	Probable ATP-dependent RNA helicase DDX17	DDX17	15	14	15	11	11	13	10	12	14	15	17	15	254610000	251010000	242170000	231910000	288120000	267420000	252680000	237750000	241330000	297220000	362520000	338810000
Q9UMR2-2;Q9UMR2-4;Q9NUU7;Q9UMR2;Q9UMR2-3;Q9NUU7-2	ATP-dependent RNA helicase DDX19B;ATP-dependent RNA helicase DDX19A	DDX19B	1	1	1	1	1	1	1	1	2	1	1	1									12968000
O00148;O00148-2;O00148-3	ATP-dependent RNA helicase DDX39A	DDX39A	2	2	1		1									4628200
Q13838;Q13838-2	Spliceosome RNA helicase DDX39B	DDX39B	2	2	2			1	1		2	1		2	89443000	86830000	93480000	84810000	90936000	89104000	96070000	100580000	99458000	95744000	93799000	89017000
O00571;O00571-2;O15523-2;O15523;O15523-3;Q9NQI0-3;Q9NQI0-2;Q9NQI0-4;Q9NQI0	ATP-dependent RNA helicase DDX3X;ATP-dependent RNA helicase DDX3Y	DDX3X	15	15	14	9	14	8	7	8	9	10	11	12	127930000	144090000	153390000	157600000	140390000	128420000	151410000	161630000	147310000	150250000	147970000	141030000
Q7L014	Probable ATP-dependent RNA helicase DDX46	DDX46	1	1			2		1	1	1	2	1	1					8345800
P17844;P17844-2	Probable ATP-dependent RNA helicase DDX5	DDX5	16	16	16	15	15	16	14	15	14	16	15	15	1102700000	1120100000	1090100000	943960000	1104100000	1043800000	964730000	902040000	930260000	853070000	928740000	917150000
P26196	Probable ATP-dependent RNA helicase DDX6	DDX6	6	3	5	2	2	2	3	1	3	2	5	4	22971000	20172000	22413000		15824000	13841000	13055000		18955000	17168000	23049000	20511000
Q16698-2;Q16698	2,4-dienoyl-CoA reductase, mitochondrial	DECR1	2	1	1		1		2	2	1	1	3	2	8002300						8778000	10340000				11606000
O15121	Sphingolipid delta(4)-desaturase DES1	DEGS1	3	3	3	1	3	3	3	3	3	1	3	3	28287000	36364000	33878000		35060000	36070000	26236000	32763000	37367000		32844000	32101000
P35659;P35659-2	Protein DEK	DEK	2	2	4	1	1		2	1	2		1		33452000	28110000	29594000
O43583	Density-regulated protein	DENR	1	1	1	1	2	1	1				1	1					9001600
Q9BUN8-2;Q9BUN8	Derlin-1	DERL1	2	2	3		2	1	1	1	1	1	1	1		11726000	13591000		11162000
P00374;P00374-2;Q86XF0	Dihydrofolate reductase	DHFR	6	7	7	4	6	6	5	7	5	1	3	3	106330000	115460000	105040000	100480000	105180000	99907000	111160000	106380000	110010000		42930000	52625000
P49366-2;P49366;P49366-3	Deoxyhypusine synthase	DHPS		1	1						1					3015400
Q13268;Q13268-2	Dehydrogenase/reductase SDR family member 2, mitochondrial	DHRS2	8	7	9	7	8	7	8	8	8	8	9	9	162520000	207430000	190470000	190810000	241250000	248860000	236690000	239210000	242510000	269110000	236100000	255660000
Q9BTZ2-8;Q9BTZ2-4;Q9BTZ2;Q9BTZ2-3;Q9BTZ2-7;Q9BTZ2-2;Q9BTZ2-5;P0CG22	Dehydrogenase/reductase SDR family member 4;Putative dehydrogenase/reductase SDR family member 4-like 1	DHRS4	2	1	1		1			1	1	1	2	2		13503000	14703000								14158000	12219000
Q9Y394-2;Q9Y394	Dehydrogenase/reductase SDR family member 7	DHRS7	1	2						1	1	2	1	1									4779000
O43143	Pre-mRNA-splicing factor ATP-dependent RNA helicase DHX15	DHX15	1	2	2	1	2	1	2	2	3	2	2	2		12661000	8306500		4767000		8571000	10436000	11557000	10515000	12693000	14637000
Q08211;Q08211-2	ATP-dependent RNA helicase A	DHX9	16	22	21	10	22	12	18	17	20	18	22	23	131720000	147210000	150620000	157710000	169880000	144030000	157570000	161610000	183260000	189340000	184270000	182030000
Q9NR28-2;Q9NR28-3;Q9NR28	Diablo homolog, mitochondrial	DIABLO	1	3	2	2	1	2	1	1	1	1	1			25041000	20813000	24635000		14353000
O60832;O60832-2	H/ACA ribonucleoprotein complex subunit 4	DKC1	2	3	3					1	2	1	3	1			11135000								9979100
P10515	Dihydrolipoyllysine-residue acetyltransferase component of pyruvate dehydrogenase complex, mitochondrial	DLAT	1	1	1		3		2	2	2	1	2	1							17102000	14708000	13950000		10962000
P09622-3;P09622;P09622-2	Dihydrolipoyl dehydrogenase, mitochondrial	DLD	5	5	7	4	7	6	8	7	8	5	7	6	61352000	69938000	73789000	65084000	73349000	65937000	90265000	85164000	96616000	84548000	83816000	85112000
Q15398-3;Q15398;Q15398-1	Disks large-associated protein 5	DLGAP5	1						3	1											7234600
P36957;P36957-2	Dihydrolipoyllysine-residue succinyltransferase component of 2-oxoglutarate dehydrogenase complex, mitochondrial	DLST	3	5	4	3	4	2	2	4	4	2	2	2	48694000	48751000	45445000	44795000	46820000	47257000	37885000	45053000	45615000	35813000	43660000	42090000
P31689;P31689-2	DnaJ homolog subfamily A member 1	DNAJA1	5	6	7	6	5	6	5	4	4	4	5	5	183980000	190790000	176750000	166740000	182660000	171240000	163200000	151820000	148910000	141070000	126310000	133260000
O60884	DnaJ homolog subfamily A member 2	DNAJA2	8	7	7	4	6	5	5	5	4	5	6	7	76930000	86691000	75853000	52796000	67298000	66710000	61575000	70351000	83162000	52244000	73528000	65133000
Q96EY1-2;Q96EY1;Q96EY1-3	DnaJ homolog subfamily A member 3, mitochondrial	DNAJA3	2	2	2	1	1		1	2	1			1	12030000	11369000	10651000
P25685;P25685-2	DnaJ homolog subfamily B member 1	DNAJB1	8	9	8	5	7	5	5	5	4	7	6	5	61091000	57223000	56285000	41796000	56896000	46649000	58045000	48242000	44860000	55042000	60553000	56513000
Q9UBS4	DnaJ homolog subfamily B member 11	DNAJB11	2	1	2	1	1	1	2	2	1	1	1									12364000
Q9NXW2;Q9NXW2-2	DnaJ homolog subfamily B member 12	DNAJB12	6	5	6	3	7	4	6	5	4	4	5	5	59152000	60115000	59925000	58023000	59387000	42444000	47003000	51105000	42449000	37889000	50198000	46069000
Q8TBM8-2;Q8TBM8	DnaJ homolog subfamily B member 14	DNAJB14	1	1		1	1			1								3938000
Q9UDY4	DnaJ homolog subfamily B member 4	DNAJB4		2					2	1			1								9043800
O75190;O75190-2;O75190-3;O75190-4;Q8WWF6;Q8NHS0;P25686-2;P25686	DnaJ homolog subfamily B member 6	DNAJB6	3	3	3	2	2	1	1	2	1	1	3	2				40266000	34935000			9734900			29697000
Q96DA6	Mitochondrial import inner membrane translocase subunit TIM14	DNAJC19		1	1	1	1	1		1	1	1	1	1
Q99543-2;Q99543	DnaJ homolog subfamily C member 2;DnaJ homolog subfamily C member 2, N-terminally processed	DNAJC2			1	1	1											1991300
Q99615;Q99615-2	DnaJ homolog subfamily C member 7	DNAJC7	7	7	5	1	1	2	2	2	2		1	1	34351000	29578000	29335000			22173000	22825000
O75937	DnaJ homolog subfamily C member 8	DNAJC8		2	2		1		1	2	2						9346600					12004000	11863000
Q8WXX5	DnaJ homolog subfamily C member 9	DNAJC9	4	4	4	1	4	2	5	2	4		1	1	32706000	34172000	37860000		32387000	37183000	32784000	26627000	37613000
O00429-4;O00429-5;O00429-3;O00429-2;O00429;O00429-8;O00429-6;O00429-7	Dynamin-1-like protein	DNM1L	1	3	2				3	3	1		2	2		8044700	7678800				7353100	9491600
P50570-2;P50570-5;P50570;P50570-3;P50570-4;Q9UQ16-2;Q9UQ16-3;Q9UQ16;Q9UQ16-4	Dynamin-2	DNM2	3	2	4	1	2		1	1	1	2	1	1	11259000	11934000	11556000		11771000			14259000			14058000
O43598;O43598-2	2-deoxynucleoside 5-phosphate N-hydrolase 1	DNPH1	3	2	2	2	2	2	2	2	2	2	2	2	31819000	30951000	29768000	25076000	26529000	25493000	29790000	28961000	29110000	26280000	28597000	33105000
Q9BU89	Deoxyhypusine hydroxylase	DOHH	3	6	5	2	2	2	2	3	4			1	15477000	17738000	16198000	23222000	16851000	13512000	16717000	15727000	14252000
Q9BVM2	Protein DPCD	DPCD	2	2	2	1	1	1	2	1	1		1		5211100	5762600	5560800
Q9NY33-4;Q9NY33;Q9NY33-2	Dipeptidyl peptidase 3	DPP3	2	3	2		2	1	5	4	3	5	7	8	26414000		25860000		29674000		27920000	25156000	31203000	39266000	34757000	35883000
Q9C005	Protein dpy-30 homolog	DPY30	1	1	1				1												1837700
Q16555-2;Q16555;Q14195;Q14195-2	Dihydropyrimidinase-related protein 2	DPYSL2	3	4	4	1	3	2	3	4	2	5	7	6		43697000	44077000		32652000	42768000	42625000	34709000		43031000	40332000	45660000
Q14919;Q14919-2	Dr1-associated corepressor	DRAP1	2	2	2	1	1	1	2	2	2				9130000	11011000	13360000				11023000	11707000	11014000
Q02413;Q02413-2	Desmoglein-1	DSG1	1			16				1		4	2	2				477560000						25894000	18675000	13458000
Q14126	Desmoglein-2	DSG2	1	2	2	1	2		1	1	1	2	1	1					10253000
P15924;P15924-3;P15924-2	Desmoplakin	DSP	15	11	7	79	7	4	15	11	8	20	10	11	60794000	42161000	36073000	2613300000	32219000	23523000	71141000	51725000	40269000	147900000	63259000	93335000
P60981;P60981-2	Destrin	DSTN	7	6	6	6	7	5	7	6	6	6	6	6	399140000	373100000	337170000	341370000	377130000	246040000	418750000	410570000	434080000	480810000	459860000	394250000
Q8TEA8	D-tyrosyl-tRNA(Tyr) deacylase 1	DTD1	2	3	2	1	2	1	1	1	1	1	2	2	24184000	29534000	29346000		28786000						24284000	20876000
P23919-2;P23919	Thymidylate kinase	DTYMK	6	4	5	4	6	4	2	4	2	1	4	2	37566000	35031000	35977000	42248000	47381000	40332000	40135000	36036000	31266000		31049000
O75319	RNA/RNP complex-1-interacting phosphatase	DUSP11		1	1		1	1						1		2407900
O95147	Dual specificity protein phosphatase 14	DUSP14	1	2	1	1	2	1		2	1	1		1		14489000			14615000
P51452;P51452-2	Dual specificity protein phosphatase 3	DUSP3	4	4	5	2	1	5	4	4	3	5	3	4	36801000	35763000	39405000	37719000		33784000	38484000	31805000	30650000	40360000	32414000	35085000
P33316-2;P33316	Deoxyuridine 5-triphosphate nucleotidohydrolase, mitochondrial	DUT	6	6	5	3	7	6	4	5	5	2	2	3	140080000	141550000	138960000	63544000	161770000	106510000	148660000	133690000	137520000	30433000	38329000	37792000
Q14204	Cytoplasmic dynein 1 heavy chain 1	DYNC1H1	1	2		4			3	2	2	5	5	5										17365000	19552000
Q13409-6;Q13409-3;Q13409-7;Q13409-2;Q13409-5;Q13409	Cytoplasmic dynein 1 intermediate chain 2	DYNC1I2				1	1	1			1		1	1
Q9Y6G9	Cytoplasmic dynein 1 light intermediate chain 1	DYNC1LI1		1	2				1	3	1
P63167	Dynein light chain 1, cytoplasmic	DYNLL1	1	1	1	1	1			1	1		1	1									7727900
Q9NP97;Q8TF09;Q9NP97-2	Dynein light chain roadblock-type 1;Dynein light chain roadblock-type 2	DYNLRB1	3	3	3	3	3	3	3	3	3	3	3	3	109500000	103350000	98436000	95724000	105610000	89023000	107190000	113770000	99969000	91558000	91477000	90100000
P63172	Dynein light chain Tctex-type 1	DYNLT1	1	1	1		1			1	1	1		1								11324000
Q99848	Probable rRNA-processing protein EBP2	EBNA1BP2	6	7	6	4	4	4	4	4	7	2	1	1	55849000	56537000	54097000	49510000	60990000	50727000	51513000	50300000	51610000	37453000
P30084	Enoyl-CoA hydratase, mitochondrial	ECHS1	9	6	8	4	7	6	7	8	8	6	6	7	167330000	156500000	150980000	116620000	165040000	133710000	163120000	161060000	166000000	116820000	120790000	114640000
P42126-2;P42126	Enoyl-CoA delta isomerase 1, mitochondrial	ECI1	4	4	5	4	4	5	3	3	3	4	5	3	58911000	61319000	57872000	53304000	60048000	67236000	59925000	70436000	74446000	61764000	72432000	75275000
O75521-2;O75521	Enoyl-CoA delta isomerase 2, mitochondrial	ECI2		2	1											3833500
O43854-2;O43854	EGF-like repeat and discoidin I-like domain-containing protein 3	EDIL3	1	1			1	1		1	1	1	2	3												22831000
P68104;Q5VTE0;P68104-2	Elongation factor 1-alpha 1;Putative elongation factor 1-alpha-like 3	EEF1A1	9	8	8	5	7	8	7	8	6	7	9	8	2274600000	2523700000	2615900000	1720200000	2220900000	2382000000	2284100000	2519100000	2492900000	2509200000	2259000000	2369500000
Q05639	Elongation factor 1-alpha 2	EEF1A2	8	6	6	3	4	6	4	6	4	4	3	5	86159000	104570000	102200000	51714000	113690000	128610000	118480000	112340000	109110000	131040000	89989000	134280000
P24534	Elongation factor 1-beta	EEF1B2	5	5	5	3	5	4	5	5	5	5	5	5	233330000	250920000	231360000	115520000	221100000	198220000	200630000	190380000	205310000	140150000	146240000	137760000
P29692-3	Elongation factor 1-delta	EEF1D		1	1	1	1	1				1	1	1				11821000
P29692;P29692-2;P29692-4	Elongation factor 1-delta	EEF1D	2	1	2	1	2	1	1	1	1	1	1	1	228330000	219220000	229200000	174510000	205040000	184310000	204430000	177400000	178660000	118950000	130540000	112630000
O43324-2;O43324	Eukaryotic translation elongation factor 1 epsilon-1	EEF1E1	1	1	1	1	1	1	1	1	1	1	1	1
P26641;P26641-2	Elongation factor 1-gamma	EEF1G	13	12	12	7	14	9	9	11	13	14	12	14	322150000	378010000	369860000	331410000	323080000	301210000	314150000	326500000	332730000	312360000	351340000	379910000
P13639	Elongation factor 2	EEF2	37	39	39	31	36	37	34	35	34	34	35	38	2029800000	2429800000	2361200000	2079600000	2285500000	2270500000	2232700000	2363400000	2285100000	2648800000	2241900000	2209500000
Q12805-5;Q12805-2;Q12805-4;Q12805-3;Q12805	EGF-containing fibulin-like extracellular matrix protein 1	EFEMP1		1			1		1				1	1							4116400
Q96C19;Q9BUP0-2;Q9BUP0	EF-hand domain-containing protein D2	EFHD2	6	7	7	3	6	4	6	5	6	3	3	3	61616000	64526000	65826000	71153000	65174000	60294000	56610000	39479000	45603000	33040000	31725000	33537000
Q15029-2;Q15029-3;Q15029	116 kDa U5 small nuclear ribonucleoprotein component	EFTUD2	1	5	2	1	2	2	1	1			1						8575700
Q9GZT9-2;Q9GZT9	Egl nine homolog 1	EGLN1							1	1	1	1											2605100
Q9H4M9	EH domain-containing protein 1	EHD1	5	7	7	3	2	3	3	5	5	5	5	8	46413000	51405000	48409000	39359000	32755000	49392000	36805000	37753000	47603000	55079000	54823000	55783000
Q9NZN4;Q9NZN4-2	EH domain-containing protein 2	EHD2		1	2		2	1	2	2	2		4	5							14765000	16277000			14523000	16741000
Q9H223	EH domain-containing protein 4	EHD4	2	2	2	1	2	1	2	1	2	2	1	1	9241100	13944000
Q8N9N8	Probable RNA-binding protein EIF1AD	EIF1AD	1		1	1	1	1										8386600	8599100
P47813;O14602	Eukaryotic translation initiation factor 1A, X-chromosomal;Eukaryotic translation initiation factor 1A, Y-chromosomal	EIF1AX	3	3	3	3	2	2	2	2	2	2	1	1	37333000	35663000	40441000	38621000	52342000	61819000	57264000	56822000	50803000	40760000
Q9BY44-4;Q9BY44-3;Q9BY44;Q9BY44-2	Eukaryotic translation initiation factor 2A;Eukaryotic translation initiation factor 2A, N-terminally processed	EIF2A		1	3	1			3	2	1	1									7332000
P19525-2;P19525	Interferon-induced, double-stranded RNA-activated protein kinase	EIF2AK2		2	2	1	1			2	1											6538300
Q14232-2;Q14232	Translation initiation factor eIF-2B subunit alpha	EIF2B1		3	3		1	1	1	1	2	1	1	2		9034000	9798700						10994000			10360000
P49770	Translation initiation factor eIF-2B subunit beta	EIF2B2	1	1	2	1	1	1	1	1	2			1			12132000
P05198	Eukaryotic translation initiation factor 2 subunit 1	EIF2S1	3	4	5	2	4		2	5	5	3	1	3	21443000	26517000	29718000	30344000	25196000		20856000	23227000	26312000	28654000		27426000
P20042	Eukaryotic translation initiation factor 2 subunit 2	EIF2S2	7	5	6	4	5	4	5	4	5	4	4	4	82762000	77327000	76601000	77279000	57659000	62678000	72534000	76311000	70184000	64280000	68458000	58848000
P41091;Q2VIR3;Q2VIR3-2	Eukaryotic translation initiation factor 2 subunit 3;Putative eukaryotic translation initiation factor 2 subunit 3-like protein	EIF2S3	2	3	2	1	5	3	4	5	4	5	3	3	17751000	17839000	19186000		23289000	18391000	21549000	21988000	21683000	21490000	22640000	20822000
Q14152;Q14152-2	Eukaryotic translation initiation factor 3 subunit A	EIF3A	5	5	6		5	4	9	5	6	3	6	7	22377000	25611000	26147000		29353000	22530000	26084000	24347000	25663000	30854000	33291000	28137000
P55884;P55884-2	Eukaryotic translation initiation factor 3 subunit B	EIF3B	3	4	4	1	2	1	2	2	4	5	5	3	22739000	21495000	20600000		22495000		17407000		23713000	28316000	23589000	23963000
Q99613-2;Q99613;B5ME19	Eukaryotic translation initiation factor 3 subunit C;Eukaryotic translation initiation factor 3 subunit C-like protein	EIF3C	2	2	2		1			2					5550800		8190000
O15371-2;O15371-3;O15371	Eukaryotic translation initiation factor 3 subunit D	EIF3D	2	3	2		1	1	1	1	3	2	2	2		13237000							16436000
P60228	Eukaryotic translation initiation factor 3 subunit E	EIF3E	14	17	17	6	13	9	11	9	12	5	15	14	133530000	168470000	164500000	98551000	133060000	128390000	110310000	135560000	127150000	63297000	133760000	126350000
O00303	Eukaryotic translation initiation factor 3 subunit F	EIF3F	7	8	8	5	5	4	3	4	4	3	5	3	42675000	51522000	56565000	59296000	54394000	53196000	49833000	51142000	48647000	45507000	36405000	32990000
O75821	Eukaryotic translation initiation factor 3 subunit G	EIF3G	2	2	2	1	5	3	4	3	3	2	3	3		32224000			35223000	25838000	32424000	28404000	28438000	23205000	31753000	26632000
O15372	Eukaryotic translation initiation factor 3 subunit H	EIF3H	8	7	7	2	4	4	6	4	6	2	7	5	90412000	75988000	86458000	49286000	55677000	52853000	61628000	52136000	75098000	41001000	67893000	53955000
Q13347	Eukaryotic translation initiation factor 3 subunit I	EIF3I	11	12	13	9	12	7	7	8	8	8	12	10	239980000	269110000	261580000	302610000	299590000	299380000	239310000	248530000	245470000	210000000	206320000	194400000
Q9UBQ5;Q9UBQ5-2	Eukaryotic translation initiation factor 3 subunit K	EIF3K	4	4	5	4	5	4	5	4	4	4	4	4	74916000	72052000	76167000	58612000	80705000	68004000	75944000	85205000	73042000	62146000	61405000	61923000
Q9Y262-2;Q9Y262	Eukaryotic translation initiation factor 3 subunit L	EIF3L	1	1			1				1												2831500
Q7L2H7;Q7L2H7-2	Eukaryotic translation initiation factor 3 subunit M	EIF3M	1	1	1	1	2		1		1								13615000
P60842;P60842-2;Q14240;Q14240-2	Eukaryotic initiation factor 4A-I	EIF4A1	16	16	16	12	17	12	15	17	17	15	15	15	372610000	411360000	430410000	396580000	362420000	370950000	377680000	397740000	461810000	362100000	354980000	337330000
P38919	Eukaryotic initiation factor 4A-III;Eukaryotic initiation factor 4A-III, N-terminally processed	EIF4A3		3		2	4	1	2	2	1	2	1	2				17463000						12157000
P06730;P06730-3;P06730-2	Eukaryotic translation initiation factor 4E	EIF4E		2	1				1		1	2				7011200
O60573-2;O60573	Eukaryotic translation initiation factor 4E type 2	EIF4E2				1		1
Q04637-6;Q04637-7;Q04637-5;Q04637-4;Q04637-3;Q04637;Q04637-8;Q04637-9;REV__Q8NEG2-2;REV__Q8NEG2	Eukaryotic translation initiation factor 4 gamma 1	EIF4G1	7	6	6	2	5	2	3	4	4	2	5	4	31923000	32133000	34418000	33769000	28423000		33246000	26481000	25737000		25600000	26609000
Q15056;Q15056-2	Eukaryotic translation initiation factor 4H	EIF4H	7	6	7	7	8	7	7	7	7	6	7	7	251580000	261830000	287860000	232350000	268150000	210230000	240050000	208260000	259600000	157290000	203650000	168510000
P55010	Eukaryotic translation initiation factor 5	EIF5	9	9	10	4	7	8	8	6	9	6	6	7	127440000	146380000	145240000	102170000	128930000	109990000	110610000	119810000	115800000	81479000	79704000	82675000
P63241;P63241-2;Q6IS14;Q9GZV4	Eukaryotic translation initiation factor 5A-1;Eukaryotic translation initiation factor 5A-1-like	EIF5A	12	12	13	11	12	13	11	10	10	10	12	12	1826400000	1856200000	1845300000	1735200000	1858400000	1937500000	1968800000	1868100000	1895900000	1200500000	1181100000	1193800000
P56537;P56537-2	Eukaryotic translation initiation factor 6	EIF6	8	6	7	5	6	5	5	7	5	5	5	5	123730000	122970000	113420000	136990000	147570000	125320000	138250000	123620000	139970000	108730000	128430000	115650000
Q9BQ52-4;Q9BQ52;Q9BQ52-3;Q9BQ52-2	Zinc phosphodiesterase ELAC protein 2	ELAC2	2	3	2	1	1	1	2	1	2	1		1							13200000
Q15717;Q15717-2;Q12926-2;Q12926;P26378-4;P26378-2;P26378-5;P26378;P26378-3	ELAV-like protein 1	ELAVL1	10	10	10	7	8	9	10	9	10	9	9	10	175170000	177760000	174320000	168360000	192130000	177180000	172880000	172820000	188820000	153290000	176870000	183850000
Q9BW60-2;Q9BW60	Elongation of very long chain fatty acids protein 1	ELOVL1	1	1	1	1	1		1	1	1	1	2	1											11749000
Q9NYP7-3;Q9NYP7;Q9NYP7-2	Elongation of very long chain fatty acids protein 5	ELOVL5	1	1	1		1	1	1	1	1	1	1	1
Q5J8M3-2;Q5J8M3;Q5J8M3-3	ER membrane protein complex subunit 4	EMC4	2	4	3	2	3	3	1	1	1	1	2	3	43380000	37825000	33413000	46436000	40281000	38303000					43247000	47013000
Q9NPA0	ER membrane protein complex subunit 7	EMC7	5	4	4	3	4	3	4	5	4	3	3	3	56149000	56320000	63863000	54786000	59501000	74068000	59279000	63236000	65251000	55617000	44297000	51099000
O43402	ER membrane protein complex subunit 8	EMC8	2	1	2	1	2	2	3	2	3	3	2	1	15895000					21881000	18203000	19826000		12630000	14812000
P50402	Emerin	EMD	6	7	8	3	5	5	6	5	7	5	6	4	61232000	56473000	58654000	50847000	53927000	55639000	63973000	55189000	58308000	51749000	53486000	48805000
Q8N8S7-3;Q8N8S7-2;Q8N8S7;Q9UI08-4;Q9UI08	Protein enabled homolog	ENAH	1	2	2		1	2	2	1			5	3						23610000	20368000				26655000
O94919	Endonuclease domain-containing 1 protein	ENDOD1	1	1	2		3		1		1	1	1	1					7423900
P06733;P06733-2	Alpha-enolase	ENO1	18	18	18	19	18	18	18	15	21	18	18	17	4865800000	4982000000	4821600000	4593300000	5616900000	5049800000	5019000000	5525000000	5652500000	5074300000	4833100000	4442500000
O43768-2;O43768;O43768-9;O43768-3;O43768-4;O43768-8;O43768-6;O43768-5;O43768-7	Alpha-endosulfine	ENSA	6	6	6	2	6	2	1	2	2	2	3	2	65636000	55022000	68776000	57194000	55927000	49764000	45462000	54531000	55665000	45298000	40956000	39019000
Q9NPA8-2;Q9NPA8	Transcription and mRNA export factor ENY2	ENY2	3	2	2	1	1	2	2	1	1			1	18663000	20762000	20230000			14464000	16295000
P16422	Epithelial cell adhesion molecule	EPCAM	2	2	3		2	3	2	3	2	2	2	1	32067000	27583000	28853000		30218000	26325000	32755000	33738000	33791000	27735000	21534000
P29317;P29317-2	Ephrin type-A receptor 2	EPHA2	1	1	1												4158200
P07099	Epoxide hydrolase 1	EPHX1	11	11	11	6	9	10	9	6	10	9	14	15	115210000	129590000	123840000	113200000	123700000	117280000	138030000	163350000	189800000	174370000	281460000	296680000
Q9H201-2;Q9Y6I3-3;Q9Y6I3;Q9H201;Q9Y6I3-1	Epsin-3;Epsin-1	EPN3	1	1	1	1	1		1	1	1	1	1								11713000	9663600	8574100
P58107	Epiplakin	EPPK1	2	1	2	8		1	1	1	1	1	1		9017200		8858500	72899000
P07814	Bifunctional glutamate/proline--tRNA ligase;Glutamate--tRNA ligase;Proline--tRNA ligase	EPRS	2	1	2		2		1	5	3	5	3	4			12424000		10291000						15769000	9328000
Q12929;Q12929-2	Epidermal growth factor receptor kinase substrate 8	EPS8			1				2	1	1										7277600
Q969X5-2;Q969X5	Endoplasmic reticulum-Golgi intermediate compartment protein 1	ERGIC1								1	1											3408600
Q9Y282-2;Q9Y282;Q9Y282-3	Endoplasmic reticulum-Golgi intermediate compartment protein 3	ERGIC3	1	2	1						2					11331000
P84090	Enhancer of rudimentary homolog	ERH	3	3	3	1	1	1	2	1	1	1	1	1	556460000	311630000	331590000				376140000
O94905-2;O94905-3;O94905;O75477	Erlin-2;Erlin-1	ERLIN2							1	1	1												5025200
Q96HE7;Q86YB8	ERO1-like protein alpha	ERO1L	1	1	2	2				1		2	1	2										11133000		8693900
P30040;P30040-2	Endoplasmic reticulum resident protein 29	ERP29	6	6	5	3	6	7	6	6	6	5	7	6	96452000	100500000	103240000	84540000	106850000	92229000	110390000	106770000	103580000	87520000	95279000	93996000
Q9BS26	Endoplasmic reticulum resident protein 44	ERP44	5	5	4	3	5	4	4	3	4	5	4	4	38417000	37418000	40417000	43574000	33967000	42021000	44381000	35466000	38669000	38352000	41046000	38510000
Q6NXG1-2;Q6NXG1-5;Q6NXG1-4;Q6NXG1-3;Q6NXG1;Q9H6T0-2;Q9H6T0	Epithelial splicing regulatory protein 1	ESRP1		1	2		1	1	1	1	1			2			8516400
Q9BSJ8;Q9BSJ8-2	Extended synaptotagmin-1	ESYT1	2	2	3		1		4	3	2	1	2	2	7517900	8436700	7713300									7530600
A0FGR8-2;A0FGR8;A0FGR8-6;A0FGR8-5;A0FGR8-4	Extended synaptotagmin-2	ESYT2	2	2	2							1	1	1		5832700	5659400
P62495-2;P62495	Eukaryotic peptide chain release factor subunit 1	ETF1	3	5	6	1	2		6	5	6	4	2	2	19169000	21357000	22374000		26577000		21327000	25920000	27044000	20158000	20229000
P13804-2;P13804	Electron transfer flavoprotein subunit alpha, mitochondrial	ETFA	7	8	6	4	5	7	6	6	4	2	7	5	40372000	43775000	41250000	38155000	42196000	42810000	32946000	39589000	41563000		42653000	40182000
P38117;P38117-2	Electron transfer flavoprotein subunit beta	ETFB	3	4	3	3	3	4	3	4	2	3	3	4	24953000	29611000	29409000	36660000	26337000	28052000	28713000	29536000	28925000	28593000	23614000	26560000
O95571	Persulfide dioxygenase ETHE1, mitochondrial	ETHE1	1	1	1					1							6518400
P14921-5;P14921-2;P14921;P14921-3	Protein C-ets-1	ETS1	1	1	1												5796000
Q01844-6;Q01844-3;Q01844;Q01844-5;Q01844-2;Q01844-4	RNA-binding protein EWS	EWSR1	5	5	6	4	5	4	5	6	5	5	6	5	122880000	120700000	115620000	106200000	112020000	112400000	105010000	104740000	116630000	92447000	99315000	99886000
Q13868;Q13868-3;Q13868-2	Exosome complex component RRP4	EXOSC2	3	1	2	1	4		1		2	1		1	15597000				14807000				16693000
Q5RKV6	Exosome complex component MTR3	EXOSC6	1	1	1	1	1						1				2806500
P15311	Ezrin	EZR	5	5	8	3	4	5	5	5	4	6	4	5	66112000	74849000	87268000	82034000	81219000	71481000	73489000	76261000	73462000	96877000	80150000	72126000
Q9Y624;Q9Y624-2	Junctional adhesion molecule A	F11R	4	4	4	2	4	3	4	4	5	2	3	2	46543000	38231000	40355000		48152000	38729000	45402000	42854000	48169000	37200000	39144000	36399000
Q01469;A8MUU1	Fatty acid-binding protein, epidermal	FABP5	5	6	7	6	7	5	6	5	6	5	5	5	377420000	329030000	354620000	818200000	337840000	292300000	320980000	289530000	300050000	156250000	146140000	154030000
Q13158	FAS-associated death domain protein	FADD	1	3	4	2	2	1	1		2	1		1		21859000	26173000
P16930;P16930-2	Fumarylacetoacetase	FAH		1					2	5	2		1								11097000	14204000	11875000
Q6P587;Q6P587-2;Q6P587-3	Acylpyruvase FAHD1, mitochondrial	FAHD1	2	3	3	1	2	1	3	1	1	2	1	2	29965000	19644000	23645000		23891000		30065000			26929000		26386000
Q96GK7	Fumarylacetoacetate hydrolase domain-containing protein 2A	FAHD2A							1	1
Q9NVQ4;Q9NVQ4-3;Q9NVQ4-2	Fas apoptotic inhibitory molecule 1	FAIM	2				1		1	1		1	1		35438000
Q9BTL3	RNMT-activating mini protein	FAM103A1	1		1		1		1												4977700
Q9H098;Q9H098-2	Protein FAM107B	FAM107B	1	2	2		2	1	2	2	1	2	2	1	15429000	12987000	13516000								7371100	5814200
A6ZKI3;Q9BWD3;Q17RB0	Protein FAM127A;Protein FAM127B;Protein FAM127C	FAM127A	2	2	2	2	2	4	3	4	2	1	3	3	13329000	16417000	18546000	18326000	20599000	15708000	19028000	16667000	20224000		20284000	15006000
Q96TA1-2;Q96TA1	Niban-like protein 1	FAM129B	2	4	3	1	1	2	2	3	2	2	2	1		10633000	9178500			11858000	9052800	10518000	9991400	11601000	12292000
Q5BKY9;Q5BKY9-2;Q8N9E0	Protein FAM133B;Protein FAM133A	FAM133B	2	1										2	22823000
Q86VR2;Q86VR2-2	Protein FAM134C	FAM134C					1	1			1		1	1									3576600
Q96C01	Protein FAM136A	FAM136A	2	3	1	1	1	1	3	2	3	1	1	1		44035000					39071000	23937000	40062000
Q96A26	Protein FAM162A	FAM162A		2	1		1			1	1	1	3	2											10108000
Q92567-2;Q92567;Q92567-3	Protein FAM168A	FAM168A	4	4	5	3	4	3	4	3	4	5	5	5	121380000	107800000	103240000	102900000	108890000	110650000	87895000	106250000	110060000	174780000	156000000	155960000
A1KXE4;A1KXE4-2	Myelin-associated neurite-outgrowth inhibitor	FAM168B	3	3	3	3	3	3	2	2	2	3	3	2	88482000	86601000	79171000	104570000	95937000	101060000	97192000	109150000	100740000	81315000	82445000	99213000
Q9Y421;Q9Y421-2;Q9Y421-3	Protein FAM32A	FAM32A		1	2	1	1	1	1	1	1		1	2							22556000
Q92520	Protein FAM3C	FAM3C	3	4	5	1	3	2	2	2	4	4	5	4	49680000	40229000	48279000		46655000	37416000	46235000	54249000	52065000	51435000	51746000	52080000
Q14320;Q9Y247	Protein FAM50A	FAM50A	8	7	6	7	7	6	6	5	6	4	8	8	133870000	144240000	133720000	119910000	139180000	138790000	143310000	135620000	158450000	101900000	117680000	122610000
Q9Y3D0	Mitotic spindle-associated MMXD complex subunit MIP18	FAM96B	3	3	2	2	3	2	2	2	2	2		1	32273000	28988000	22015000	32083000	31055000	30842000	30329000	30309000	31265000	27652000
Q8NCA5-2;Q8NCA5	Protein FAM98A	FAM98A	3	3	4	1	4	1	2	4	4	2	4	5	21474000	21587000	32190000		23405000		27029000	24159000	28983000	23193000	32666000	31061000
Q52LJ0-2;Q52LJ0	Protein FAM98B	FAM98B	4	3	2	2	3	2	3	5	7	3	4	2	32126000	35703000	27503000	35930000	34153000		30496000	31005000	33102000	25695000	26516000	24802000
Q9Y285-2;Q9Y285	Phenylalanine--tRNA ligase alpha subunit	FARSA	2	3	2	4	4	2	5	3	3	2	1	1	15171000	17159000	22309000	29428000	27045000	18938000	19127000	18162000	24429000	22964000
Q9NSD9;Q9NSD9-2	Phenylalanine--tRNA ligase beta subunit	FARSB	2		2	3	2		2	2	3	1	1	1	7669000		10641000						9728700
P49327	Fatty acid synthase;[Acyl-carrier-protein] S-acetyltransferase;[Acyl-carrier-protein] S-malonyltransferase;3-oxoacyl-[acyl-carrier-protein] synthase;3-oxoacyl-[acyl-carrier-protein] reductase;3-hydroxyacyl-[acyl-carrier-protein] dehydratase;Enoyl-[acyl-carrier-protein] reductase;Oleoyl-[acyl-carrier-protein] hydrolase	FASN	16	13	20	9	12	10	17	18	21	19	16	13	94966000	93567000	98053000	113880000	107360000	92174000	103220000	108200000	124140000	139860000	126650000	105400000
P62861	40S ribosomal protein S30	FAU	2	2	2	1	2	2	2	1	1	1	1	1	107090000	104710000	107350000		89292000	83513000	84515000
P35544	Ubiquitin-like protein FUBI	FAU	2	2	2	1	2	1	2	2	2	2	2	1	74732000	78136000	87271000		48020000		51282000	49637000	57366000	48489000	35530000
P22087	rRNA 2-O-methyltransferase fibrillarin	FBL		1					2	1	1	1										5682000
Q9NVF7	F-box only protein 28	FBXO28	1		1		1	1	1		1												2597900
P37268-4;P37268-3;P37268-2;P37268;P37268-5	Squalene synthase	FDFT1	3	2	2		1	1	2	1	2	1	2	2	12218000	18159000	14762000				13150000		16907000		13614000	15287000
P14324-2;P14324	Farnesyl pyrophosphate synthase	FDPS								1	1		1	1									7747900
P10109	Adrenodoxin, mitochondrial	FDX1	1		1												1958300
P39748;P39748-2	Flap endonuclease 1	FEN1	3	1	3	1	3	1	2	3	3	2	1	1	18507000		21827000		25164000		20273000	21693000	23393000	18188000
Q96AC1-2;Q96AC1;Q96AC1-3	Fermitin family homolog 2	FERMT2		1	1				1		1		1								3162000
P07954-2;P07954	Fumarate hydratase, mitochondrial	FH	9	10	11	10	12	11	10	11	11	12	11	12	292440000	296100000	284590000	227150000	296140000	267260000	302440000	296570000	295750000	214350000	202260000	212870000
Q14192	Four and a half LIM domains protein 2	FHL2	4	2	3	3	4	2	2		2	4	2	2	20996000	18790000	19344000	20914000	17569000	21048000	18950000		19814000	20920000	19941000	19951000
Q9Y3D6	Mitochondrial fission 1 protein	FIS1	3	3	3	3	3	3	2	2	2	3	3	3	102480000	88521000	95276000	96285000	85916000	82931000	108900000	96969000	127150000	66696000	84040000	65068000
Q8N6M3	Fat storage-inducing transmembrane protein 2	FITM2	1						1	1	1		1	1									4207300
Q96AY3;Q96AY3-2	Peptidyl-prolyl cis-trans isomerase FKBP10	FKBP10		1	1		2	1	1	2	2	1	2	2					11468000				8326300			10687000
Q9NYL4-2;Q9NYL4	Peptidyl-prolyl cis-trans isomerase FKBP11	FKBP11			1					1	1
P62942	Peptidyl-prolyl cis-trans isomerase FKBP1A	FKBP1A	2	4	4	3	4	3	5	5	4	4	3	3	356220000	334170000	317190000	308150000	350860000	307050000	323680000	335700000	310930000	293920000	293790000	313500000
P26885	Peptidyl-prolyl cis-trans isomerase FKBP2	FKBP2	2	2	2	1	2	2	1	2	2	1	2	2	22764000	19600000	24075000		20716000	20237000		30462000	21903000		24254000	18939000
Q00688	Peptidyl-prolyl cis-trans isomerase FKBP3	FKBP3	1	1	1					1	1		3	2											19434000
Q02790	Peptidyl-prolyl cis-trans isomerase FKBP4;Peptidyl-prolyl cis-trans isomerase FKBP4, N-terminally processed	FKBP4	2	3	2	1	3	1	3	3	2	2	2	3		13027000			11998000		15589000	15920000	18403000	16624000	12313000	12965000
O95302;O95302-3;O95302-2;Q75LS8	Peptidyl-prolyl cis-trans isomerase FKBP9	FKBP9	1		1		1		2	2	1										7472200
Q13045-2;Q13045;Q13045-3	Protein flightless-1 homolog	FLII		1	1		1			1		1										1842900
P21333-2;P21333	Filamin-A	FLNA	76	70	73	62	68	68	72	70	69	77	80	77	2125100000	2177800000	2226500000	2240000000	1790100000	2195800000	1952000000	1783400000	1748700000	2567900000	2766600000	2775000000
O75369-2;O75369-9;O75369;O75369-8;O75369-6;O75369-3;O75369-7;O75369-5;O75369-4	Filamin-B	FLNB	31	41	38	24	38	26	39	39	37	44	51	50	318710000	293690000	329750000	361120000	312720000	278350000	334940000	322010000	322190000	426470000	459940000	418530000
O75955-2;O75955	Flotillin-1	FLOT1								1	1												1732000
Q96CP2;Q4VC44-2;Q4VC44;Q4VC44-3	FLYWCH family member 2	FLYWCH2	2	2	2		1			1			2		12892000	6522300	12231000								6881400
P02751-5;P02751-17;P02751-3;P02751-11;P02751;P02751-7;P02751-15;P02751-12;P02751-10;P02751-6;P02751-9;P02751-14;P02751-13;P02751-8;P02751-4;P02751-2;P02751-16	Fibronectin;Anastellin;Ugl-Y1;Ugl-Y2;Ugl-Y3	FN1	1		2		1		3	2	1	4	2	3							12982000	12570000		18955000	15581000	12706000
Q53EP0;Q53EP0-2	Fibronectin type III domain-containing protein 3B	FNDC3B					1		1	1	2	1	1	1
P15407	Fos-related antigen 1	FOSL1	5	2	4		1	2							46063000	39136000	34853000			20301000
P15408-3;P15408;P15408-2	Fos-related antigen 2	FOSL2	1	2	2		1	1	2	1	2	2	2	1		20098000	18911000				21126000		18368000	25788000	24005000
P85037-2;P85037	Forkhead box protein K1	FOXK1											1	1												3452000
Q16658	Fascin	FSCN1	14	14	14	10	15	12	10	10	9	14	16	11	325680000	391410000	367840000	366590000	396150000	375470000	372980000	388870000	374920000	410270000	358480000	359280000
P02794	Ferritin heavy chain;Ferritin heavy chain, N-terminally processed	FTH1	3	3	4	3	5	4	3	2	3	3	3	4	126750000	126980000	137820000	122930000	135560000	120680000	133890000	129800000	120270000	86583000	116480000	119100000
Q9C0B1;Q9C0B1-4;Q9C0B1-2;Q9C0B1-3	Alpha-ketoglutarate-dependent dioxygenase FTO	FTO			2		1	1	2	2	1	1	1									4865800
Q96AE4;Q96AE4-2	Far upstream element-binding protein 1	FUBP1	1	3	3	2	2		1	1				1		20664000	19251000	22535000
Q96I24;Q96I24-2	Far upstream element-binding protein 3	FUBP3	8	7	8	4	7	2	7	7	7	6	7	4	48554000	54988000	49998000	69444000	52628000	61665000	37000000	34478000	27558000	35990000	45080000	57273000
P35637-2;P35637	RNA-binding protein FUS	FUS	8	9	8	5	8	5	4	5	5	4	7	7	324010000	302980000	288960000	273670000	353510000	289980000	315720000	313930000	326720000	243840000	250190000	260380000
Q13283;Q13283-2	Ras GTPase-activating protein-binding protein 1	G3BP1	12	14	12	7	12	11	10	13	15	9	8	10	284060000	291540000	255900000	237110000	295400000	299380000	264080000	271660000	287330000	211630000	220230000	236770000
Q9UN86-2;Q9UN86	Ras GTPase-activating protein-binding protein 2	G3BP2	6	5	4		5	2	3	3	3	2	2	3	45781000	36499000	32797000		42026000	29514000	36082000	27009000	31059000	39198000	30786000	29338000
P11413;P11413-2;P11413-3	Glucose-6-phosphate 1-dehydrogenase	G6PD	16	19	22	11	19	16	18	18	17	18	18	19	305780000	330420000	324760000	306370000	332490000	354470000	383120000	365420000	364950000	413210000	374420000	373210000
P60520	Gamma-aminobutyric acid receptor-associated protein-like 2	GABARAPL2	3	2	3	1	5		3	4	4	3	5	5	26719000	24958000	27459000		26541000		33003000	24106000	29921000	25238000	26073000	30904000
Q8TAE8	Growth arrest and DNA damage-inducible proteins-interacting protein 1	GADD45GIP1	5	5	4	1	3	4	4	5	3	2	3	3	57746000	60425000	58698000		61924000	58182000	56692000	57501000	59828000	39983000	40324000	34886000
P51570;P51570-2	Galactokinase	GALK1	1	2			1		1	1	1		1
Q10471;Q10471-2	Polypeptide N-acetylgalactosaminyltransferase 2;Polypeptide N-acetylgalactosaminyltransferase 2 soluble form	GALNT2	2	1	1				2		1		1								18464000
Q14697;Q14697-2	Neutral alpha-glucosidase AB	GANAB	9	10	13	5	10	5	11	12	13	15	13	14	72882000	80925000	89632000	51734000	77393000	66862000	89639000	84979000	103220000	116060000	122990000	124340000
P04406;P04406-2;O14556	Glyceraldehyde-3-phosphate dehydrogenase	GAPDH	16	17	16	15	18	15	14	13	15	13	16	15	6828500000	7609300000	6758500000	6790800000	7864400000	7887200000	5857500000	6068700000	7101600000	5679700000	4895800000	5284500000
P41250	Glycine--tRNA ligase	GARS	8	10	10	3	11	8	11	11	12	10	13	12	108510000	90750000	93341000	44502000	98103000	91095000	87744000	100410000	100390000	101280000	110570000	117480000
P23769-2;P23769	Endothelial transcription factor GATA-2	GATA2							1	1	1	1									2872200
Q92908-2;Q92908	Transcription factor GATA-6	GATA6	1	3	1	1		1		2	1	1	2	2												22060000
Q86YP4-2;Q86YP4;Q86YP4-3	Transcriptional repressor p66-alpha	GATAD2A	3	3	2		4	1	1	2	3		2		15598000	13410000	14227000		18136000	11040000		14086000	11857000
Q8WXI9	Transcriptional repressor p66-beta	GATAD2B		2	1		4		3	3	5	1	3	2			27467000		29521000		29172000	27811000	29555000		25145000	28475000
P04062-4;P04062-2;P04062;P04062-5;P04062-3	Glucosylceramidase	GBA	1	3	1	1		1	3	3	1	3	4	3		13637000					12056000	13599000		15889000	14806000	20943000
P28676	Grancalcin	GCA	2	3	2	1	2	3	2	3	2	1	2	2	15187000	16365000	17216000		15534000	18556000	15925000	15163000	12928000
P31150	Rab GDP dissociation inhibitor alpha	GDI1	4	5	5	1	5	4	5	3	4	3	4	5	31369000	36390000	32708000		24335000	30801000	25858000	30675000	26839000	34982000	33000000	34043000
P50395;P50395-2	Rab GDP dissociation inhibitor beta	GDI2	11	12	7	4	8	7	10	8	8	9	10	13	238970000	248610000	232170000	245880000	209290000	225670000	225390000	240620000	247630000	223680000	239160000	245670000
Q8WXD5	Gem-associated protein 6	GEMIN6	2	3	3	3	2	2	2	2	2	1	1	1	17200000	15441000	14418000	17199000	11514000	19313000	16429000		11732000			12606000
Q96RP9;Q96RP9-2	Elongation factor G, mitochondrial	GFM1								2	1	1										4301700
Q06210-2;Q06210;O94808	Glutamine--fructose-6-phosphate aminotransferase [isomerizing] 1	GFPT1	1	3	2	2	3	1	1	3	5	2	7	6		13932000	9558700	13234000	14612000	8803700		12060000	13710000	11039000	21004000	22846000
O75223;O75223-3	Gamma-glutamylcyclotransferase	GGCT		1				1	1	2			1	1
Q9H3K2	Growth hormone-inducible transmembrane protein	GHITM	5	6	5	4	5	6	3	3	4	4	5	6	181090000	171570000	160470000	228410000	211080000	185490000	148770000	210760000	168760000	138160000	229210000	198850000
Q9NWU2	Glucose-induced degradation protein 8 homolog	GID8	1	1						1												3794400
Q9Y248	DNA replication complex GINS protein PSF2	GINS2			2		1		1		1						3057100
Q9BRT9	DNA replication complex GINS protein SLD5;DNA replication complex GINS protein SLD5, N-terminally processed	GINS4	2	1											10864000
O14908;O14908-2	PDZ domain-containing protein GIPC1	GIPC1	1		1		1		2	2	2	1		1	11945000											9164800
P17302	Gap junction alpha-1 protein	GJA1							1			1	1												8119300
Q92896;Q92896-3;Q92896-2	Golgi apparatus protein 1	GLG1	2						1	1	1		1	1	3062600
Q04760-2;Q04760	Lactoylglutathione lyase	GLO1	7	8	6	6	8	5	6	5	5	4	5	5	111800000	121610000	112590000	120690000	129020000	146600000	112160000	127580000	121640000	104300000	95803000	101300000
Q9HC38-2;Q9HC38;Q9HC38-3	Glyoxalase domain-containing protein 4	GLOD4	7	7	7	5	6	5	6	6	5	5	5	7	73190000	71733000	72250000	82313000	79350000	67104000	79612000	73630000	76463000	55989000	71257000	70077000
Q9NS18;Q9NS18-2	Glutaredoxin-2, mitochondrial	GLRX2	1	1	1		1	1	1	1	1				8317400	10986000
O76003	Glutaredoxin-3	GLRX3	10	11	9	8	10	11	9	11	9	8	8	8	246920000	256150000	235550000	262090000	266640000	259980000	266970000	265150000	256780000	185700000	184170000	160100000
Q86SX6	Glutaredoxin-related protein 5, mitochondrial	GLRX5	1	1	1	1	1	1	1	1	1	1											11512000
O94925-3;O94925;O94925-2	Glutaminase kidney isoform, mitochondrial	GLS	9	7	6	2	7	6	6	7	7	6	9	9	54408000	49558000	45438000	53590000	45063000	41227000	53265000	54961000	54322000	53047000	68215000	63718000
Q9NZD2	Glycolipid transfer protein	GLTP	2	3	2		2	2	2	2	2	1	2	2	14234000	12783000	14815000		12902000	10167000	13813000	16317000	14045000		14820000	14961000
P00367;P00367-3;P00367-2;P49448	Glutamate dehydrogenase 1, mitochondrial;Glutamate dehydrogenase 2, mitochondrial	GLUD1	4	5	5	6	11	8	8	8	7	12	5	5	20762000	42582000	42454000	77805000	73300000	72928000	70255000	64483000	55057000	90048000	49608000	51944000
P15104	Glutamine synthetase	GLUL		1	1	1						1	2												15113000
P17900	Ganglioside GM2 activator;Ganglioside GM2 activator isoform short	GM2A	1						1	1				1								4072100
P60983;O60234	Glia maturation factor beta	GMFB	4	6	5	4	6	6	3	4	4	3	5	5	52774000	58893000	65359000	61539000	63154000	50653000	48216000	51371000	55398000	45455000	54729000	46569000
Q96IJ6;Q96IJ6-2	Mannose-1-phosphate guanyltransferase alpha	GMPPA		1	1	1	2						1	1					5081600
P49915;P49915-2	GMP synthase [glutamine-hydrolyzing]	GMPS	9	9	9	5	9	8	8	9	9	7	6	5	60353000	60234000	52783000	54644000	57374000	61811000	63695000	60517000	54403000	50390000	48097000	48635000
P04899;P04899-4;P04899-6;P04899-3;P04899-5;P04899-2;P63096;P63096-2;P11488;P09471-2;P09471;P19087;A8MTJ3;P38405-3	Guanine nucleotide-binding protein G(i) subunit alpha-2	GNAI2	3	5	5	2	4	2	2	3	2	3	4	4	38637000	39128000	46446000	43124000	46587000	31211000	49774000	45470000	43297000	54154000	53976000	48432000
P08754	Guanine nucleotide-binding protein G(k) subunit alpha	GNAI3							1				1	1							4032400
P63092-3;P63092-2;P63092;P63092-4;Q5JWF2-2;Q5JWF2;P38405;P38405-2	Guanine nucleotide-binding protein G(s) subunit alpha isoforms short;Guanine nucleotide-binding protein G(s) subunit alpha isoforms XLas	GNAS	2	1	2		2	2	3	3	3	3	2	3			14472000		14657000	11106000	14383000	14010000	12669000	12195000	15957000	14085000
P62873;P62873-2;P16520-2;P16520	Guanine nucleotide-binding protein G(I)/G(S)/G(T) subunit beta-1	GNB1	3	2	2	2	2	1	2	2	2	2	2	2	37283000	53727000	46940000	65312000	73275000	77868000	61365000	66114000	50915000	74405000	51036000	64625000
P62879;Q9HAV0;P62879-2	Guanine nucleotide-binding protein G(I)/G(S)/G(T) subunit beta-2;Guanine nucleotide-binding protein subunit beta-4	GNB2	2	3	3	2	2	1	2	2	2	2	1	2	24008000	19350000	20300000	29942000	24849000			26182000	24902000	40357000		20766000
P63244	Guanine nucleotide-binding protein subunit beta-2-like 1;Guanine nucleotide-binding protein subunit beta-2-like 1, N-terminally processed	GNB2L1	13	14	14	12	12	14	11	14	13	12	11	9	207490000	246200000	263270000	295720000	318430000	266060000	243200000	289650000	236310000	320080000	202770000	172280000
P50151;Q9H1X3-3	Guanine nucleotide-binding protein G(I)/G(S)/G(O) subunit gamma-10	GNG10	1		1		2		1	1				1					14610000
Q9UBI6	Guanine nucleotide-binding protein G(I)/G(S)/G(O) subunit gamma-12	GNG12	1	1	1	1	1	1	1	1	1	1	1	1
Q9BVP2-2;Q9BVP2	Guanine nucleotide-binding protein-like 3	GNL3	4	4	4	2	6	5	5	4	6	3	2	1	16858000	20395000	17568000	18470000	20898000	19942000	17807000	18902000	20459000	15780000	16819000
P46926;P46926-2;Q8TDQ7-3;Q8TDQ7-2;Q8TDQ7	Glucosamine-6-phosphate isomerase 1	GNPDA1	3	1	3		1	1	2	2	1		3	2	18326000		17779000				19221000				17747000	21002000
Q96EK6	Glucosamine 6-phosphate N-acetyltransferase	GNPNAT1	2	1	1		2	1	1	3	2	2	2	3	17482000							11187000	11248000		10667000	11920000
P15586-2;P15586	N-acetylglucosamine-6-sulfatase	GNS	2	2	1	1	1		2	3	2	2	2	3	8318800	7591400
O95249;O95249-2	Golgi SNAP receptor complex member 1	GOSR1	2	4	4	2	2	2	2	2	3	2	2	3	40767000	43867000	38386000	33180000	47128000	40254000		47307000	40136000		45281000	37311000
P17174;P17174-2	Aspartate aminotransferase, cytoplasmic	GOT1	8	9	11	3	8	5	6	7	9	5	5	6	59795000	60080000	71601000	39818000	57593000	48005000	58246000	57948000	60242000	48267000	57533000	48455000
P00505;P00505-2	Aspartate aminotransferase, mitochondrial	GOT2	15	15	16	13	17	14	12	13	14	12	16	15	496480000	627170000	597320000	630350000	685300000	675380000	531090000	578120000	580320000	456580000	621540000	624150000
Q5T3I0;Q5T3I0-3;Q5T3I0-2	G patch domain-containing protein 4	GPATCH4	2	1	2	1	1	1		2		1					105080000
P43304-2;P43304	Glycerol-3-phosphate dehydrogenase, mitochondrial	GPD2		3	1		1			2	2	2	1			7314500							11235000
P06744;P06744-2	Glucose-6-phosphate isomerase	GPI	7	7	7	6	7	5	6	6	6	5	8	8	253820000	274110000	256350000	238970000	299920000	269080000	248560000	260390000	277160000	269160000	304400000	335200000
Q8NFJ5	Retinoic acid-induced protein 3	GPRC5A	3	4	3	2	2	2	2	1	2	4	2	4	42106000	41846000	37269000	36636000	44102000	37612000	44788000	34366000	48938000	62565000	65016000	71314000
Q13227;Q13227-2	G protein pathway suppressor 2	GPS2	3	4	3		2	1	2				2	2	45147000	49170000	45435000		31280000		38952000				36586000	39659000
P07203;P07203-2	Glutathione peroxidase 1	GPX1	1		4				1	1	2	1	1	2												11274000
P36969-2;P36969	Phospholipid hydroperoxide glutathione peroxidase, mitochondrial	GPX4	1	3	3	2	4	2	3	4	3	5	3	4		23788000	22095000	30512000	29429000		34581000	32888000	30023000	63439000	30994000	36555000
P62993;P62993-2	Growth factor receptor-bound protein 2	GRB2	7	7	7	5	8	6	4	5	5	4	6	5	85311000	93239000	90238000	72670000	78946000	81954000	84193000	76484000	79806000	55676000	64159000	59835000
Q9UBQ7	Glyoxylate reductase/hydroxypyruvate reductase	GRHPR	2		2	1		1	1	2	2		2		11548000		13685000
Q4V328-4;Q4V328-3;Q4V328	GRIP1-associated protein 1	GRIPAP1						2	1		1	1	1							246890000
P28799;P28799-3;P28799-2	Granulins;Acrogranin;Paragranulin;Granulin-1;Granulin-2;Granulin-3;Granulin-4;Granulin-5;Granulin-6;Granulin-7	GRN	2	4	2	1	2	2	1	1	1	3	6	6	32562000	32114000	29905000		36417000	25340000				36253000	58645000	48700000
Q9HAV7	GrpE protein homolog 1, mitochondrial	GRPEL1	2	4	3	2	3	2	2	1	2	2	1	3	16212000	15392000	16619000	18665000	15053000	19408000	15416000		17415000	14365000		11615000
Q12849;Q12849-5	G-rich sequence factor 1	GRSF1	2	5	5	1	2	2	2	3	3		2	1	18061000	21399000	21239000			30367000	14922000	19301000	14720000		16538000
Q9BQ67	Glutamate-rich WD repeat-containing protein 1	GRWD1	1				1	1	1		1												4467000
Q9P0R6	GSK3-beta interaction protein	GSKIP		1	1		1		1												5160100
P15170-2;P15170-3;P15170;Q8IYD1	Eukaryotic peptide chain release factor GTP-binding subunit ERF3A	GSPT1	2	3	3		1	1		1			1			18486000	19449000
P00390-4;P00390-2;P00390;P00390-5;P00390-3	Glutathione reductase, mitochondrial	GSR	9	9	9	3	8	6	7	8	9	6	9	7	87203000	97847000	89585000	74216000	98855000	92479000	102040000	99028000	92739000	92054000	99901000	105350000
P48637;P48637-2	Glutathione synthetase	GSS	5	6	4	4	3	4	4	3	4	4	5	3	26577000	25623000	25894000	20929000	25020000	23468000	24518000	26568000	28612000	24755000	24755000	21042000
Q9Y2Q3;Q9Y2Q3-3;Q9Y2Q3-2;Q9Y2Q3-4	Glutathione S-transferase kappa 1	GSTK1	7	8	9	7	6	7	5	5	8	7	6	8	176210000	167840000	171000000	161640000	169420000	169710000	159860000	189730000	185720000	239630000	278020000	287620000
P28161-2;P28161	Glutathione S-transferase Mu 2	GSTM2											1	1											19144000	23770000
P78417;P78417-3;P78417-2	Glutathione S-transferase omega-1	GSTO1	8	7	10	8	8	8	9	9	8	7	10	9	168910000	169740000	184800000	175280000	201750000	185940000	185950000	169860000	185080000	137420000	137860000	147090000
P09211	Glutathione S-transferase P	GSTP1	12	12	12	11	14	13	12	13	13	14	14	13	3304400000	3224700000	3031600000	2195800000	3422300000	3436600000	3600500000	3723600000	3681200000	4037100000	4091900000	4257900000
Q00403	Transcription initiation factor IIB	GTF2B	2	1	1		3	1	4	1	1		2	3	9942400						14534000				12674000	11366000
P78347-2;P78347-4;P78347-3;P78347;P78347-5	General transcription factor II-I	GTF2I	1						1	1	1												3573200
P07305-2;P07305	Histone H1.0;Histone H1.0, N-terminally processed	H1F0	1	1	1				1	1	1	2	1	1										29794000
Q92522	Histone H1x	H1FX	2	1		1	1		1	1	1	1		1	15231000
Q71UI9;P0C0S5;Q71UI9-3;Q71UI9-4;Q71UI9-2	Histone H2A.V;Histone H2A.Z	H2AFV	1	1	1	1	2	1	2	2	2	1	1	1					31272000		33717000	38267000	32806000
P16104;Q8IUE6;Q96QV6	Histone H2AX;Histone H2A type 2-B;Histone H2A type 1-A	H2AFX					1	1						1
Q9P035-2;Q9P035	Very-long-chain (3R)-3-hydroxyacyl-CoA dehydratase 3	HACD3	2	2	2	1	2		1		2				11488000	12849000	14020000		11357000				16195000
Q9UJ83-2;Q9UJ83	2-hydroxyacyl-CoA lyase 1	HACL1		1	1				1	1
Q16836;Q16836-3;Q16836-2	Hydroxyacyl-coenzyme A dehydrogenase, mitochondrial	HADH	2	3	4	3	2	3	3	3	3	2	1	3	18294000	23900000	25172000	28203000	29282000	19783000	18175000	27050000	24802000	18771000		19584000
P40939;P40939-2	Trifunctional enzyme subunit alpha, mitochondrial;Long-chain enoyl-CoA hydratase;Long chain 3-hydroxyacyl-CoA dehydrogenase	HADHA	8	7	9	5	10	9	9	11	10	11	12	12	72403000	73926000	69593000	82240000	73691000	75409000	83822000	80079000	85096000	97693000	101350000	106060000
P55084-2;P55084	Trifunctional enzyme subunit beta, mitochondrial;3-ketoacyl-CoA thiolase	HADHB	7	8	8	7	9	6	7	9	9	12	12	12	100080000	91932000	81569000	126200000	107010000	117880000	97770000	129090000	106840000	169670000	159860000	164590000
P12081-3;P12081-2;P12081-4;P12081;P49590-2;P49590	Histidine--tRNA ligase, cytoplasmic;Probable histidine--tRNA ligase, mitochondrial	HARS	1	1	2	2	5	1	1	1	1	3	1	1					19988000					20538000
O14929-2;O14929	Histone acetyltransferase type B catalytic subunit	HAT1	2	2	2	1	2		1	2	3	1			11487000	11959000			11454000			11187000	12182000
P69905	Hemoglobin subunit alpha	HBA1							1	1	1	1	2	1								7008500	7711300			8384200
P53701	Cytochrome c-type heme lyase	HCCS	3	4	4	3	5	2	2	4	3	2	3	4	30073000	32971000	33287000	31360000	32415000	23058000	32071000	25112000	29365000	22949000	23464000	27546000
P51858;P51858-2;P51858-3;Q9Y3E1;Q7Z4V5-4;Q7Z4V5-3	Hepatoma-derived growth factor	HDGF	10	13	10	8	8	10	9	9	11	10	10	9	143050000	152180000	130650000	147590000	132510000	148280000	136770000	131540000	129270000	118900000	114880000	110950000
Q08623;Q08623-3;Q08623-4;Q08623-2	Pseudouridine-5-phosphatase	HDHD1	3	2	2	1				3	2	1	3	2	14240000	9269500	13204000					16144000	15984000		14512000	13423000
Q00341;Q00341-2	Vigilin	HDLBP	3	1	1	1	2	1	3	3	2	2	3	2	20541000						21246000	18481000	19996000		21600000	20004000
Q9NRV9	Heme-binding protein 1	HEBP1	4	5	5	2	4	3	3	3	3	3	5	5	43721000	49758000	44046000	44245000	41668000	37935000	48546000	46259000	42450000		37684000	34315000
Q9Y5Z4	Heme-binding protein 2	HEBP2		1	1												5097700
Q15011-3;Q15011-4;Q15011-2;Q15011	Homocysteine-responsive endoplasmic reticulum-resident ubiquitin-like domain member 1 protein	HERPUD1	1			1	1						1					4480400
Q9BSE4	Homocysteine-responsive endoplasmic reticulum-resident ubiquitin-like domain member 2 protein	HERPUD2								1		1	1	1								3177600
Q14469	Transcription factor HES-1	HES1		1			1		1	1	1	1				2783400
P07686	Beta-hexosaminidase subunit beta;Beta-hexosaminidase subunit beta chain B;Beta-hexosaminidase subunit beta chain A	HEXB		2	1		1		2	1	1	1	1	2												11453000
P31937	3-hydroxyisobutyrate dehydrogenase, mitochondrial	HIBADH	7	7	8	3	7	6	7	7	8	8	7	9	70261000	82091000	74940000	79493000	89878000	86670000	94437000	88546000	101650000	114920000	133040000	146240000
P49773	Histidine triad nucleotide-binding protein 1	HINT1	5	5	5	2	5	5	4	3	3	3	3	4	217190000	240930000	215680000	261430000	258100000	227090000	215100000	178160000	180550000	103380000	128010000	116990000
Q99880;Q99879;Q99877;Q93079;Q5QNW6;P62807;P58876;Q5QNW6-2;P57053;O60814	Histone H2B type 1-L;Histone H2B type 1-M;Histone H2B type 1-N;Histone H2B type 1-H;Histone H2B type 2-F;Histone H2B type 1-C/E/F/G/I;Histone H2B type 1-D;Histone H2B type F-S;Histone H2B type 1-K	HIST1H2BL	2	2	2	2	2	2	2	2	2	2	2	2	1282900000	1255200000	1362000000	1348000000	1381300000	1147700000	1133300000	1205400000	1074100000	354260000	328720000	337150000
P62805	Histone H4	HIST1H4A	5	6	6	6	5	4	5	5	5	5	4	4	420800000	585570000	893880000	804150000	782610000	699390000	832800000	710830000	730820000	247080000	181300000	179360000
Q16777;Q6FI13	Histone H2A type 2-C;Histone H2A type 2-A	HIST2H2AC	1		1					1												3329000
Q16778;P33778;P23527;P06899;Q8N257;Q96A08;Q6DRA6;Q6DN03	Histone H2B type 2-E;Histone H2B type 1-B;Histone H2B type 1-O;Histone H2B type 1-J;Histone H2B type 3-B;Histone H2B type 1-A	HIST2H2BE	2	2	2	2	2	2	2	2	2	2	2	2	2245500000	2533400000	2581600000	2797600000	3254900000	3138500000	2886700000	2464800000	2478800000	731440000	592870000	597850000
Q71DI3;Q16695;P84243;P68431;Q6NXT2	Histone H3.2;Histone H3.1t;Histone H3.3;Histone H3.1;Histone H3.3C	HIST2H3A	3	2	3	2	2	2	1		1	1	2	2	207490000	325340000	366950000	206300000	330860000	230370000				101640000	121750000	130120000
P19367-4;P19367-2;P19367;P19367-3;Q2TB90;Q2TB90-3;Q2TB90-2;P52790	Hexokinase-1	HK1	2	3	3		3	2	3	2	2	2	3	3	13620000	22811000	18529000		14074000	14601000	13642000	15350000	18183000	18724000	15091000	19840000
P52789	Hexokinase-2	HK2	2	1	1												3595700
P30455;P30443;P04439;P13746;P13746-2;P16188;P05534;P30459;P10314;Q09160;P30447;P30512;P01893	HLA class I histocompatibility antigen, A-36 alpha chain;HLA class I histocompatibility antigen, A-1 alpha chain;HLA class I histocompatibility antigen, A-3 alpha chain;HLA class I histocompatibility antigen, A-11 alpha chain;HLA class I histocompatibility antigen, A-30 alpha chain;HLA class I histocompatibility antigen, A-24 alpha chain;HLA class I histocompatibility antigen, A-74 alpha chain;HL…	HLA-A	6	6	7	5	5	4	4	4	4	5	7	6	399230000	362850000	381100000	355630000	383610000	415730000	430360000	420730000	415750000	489640000	467780000	486850000
P30479;Q04826;P30481;P30480;P30460;P01889;P30485;P03989;P30461	HLA class I histocompatibility antigen, B-41 alpha chain;HLA class I histocompatibility antigen, B-40 alpha chain;HLA class I histocompatibility antigen, B-44 alpha chain;HLA class I histocompatibility antigen, B-42 alpha chain;HLA class I histocompatibility antigen, B-8 alpha chain;HLA class I histocompatibility antigen, B-7 alpha chain;HLA class I histocompatibility antigen, B-47 alpha chain;HL…	HLA-B	1	1	1	1	1	1					1	1	231810000	224720000	240200000	241540000	243050000	254400000	209110000	221040000	224170000	291630000	257840000	277260000
P10321	HLA class I histocompatibility antigen, Cw-7 alpha chain	HLA-C	1	1	1								1	1		7647500	18962000								5907400
P17693	HLA class I histocompatibility antigen, alpha chain G	HLA-G	1	1	1	1	1	1	1	1	1	1	1	1
Q8TCT9-5;Q8TCT9;Q8TCT9-4;Q8TCT9-2	Minor histocompatibility antigen H13	HM13	1	1			3	2	2	2	2	2	2	3					24461000	22136000		23471000	26367000	17872000	27721000	23962000
P08397-4;P08397-3;P08397-2;P08397	Porphobilinogen deaminase	HMBS	1	1	1			1	1		1												3543600
P17096-2	High mobility group protein HMG-I/HMG-Y	HMGA1	1		1												3626800
P17096;P17096-3	High mobility group protein HMG-I/HMG-Y	HMGA1	2	1	1	1	1	1	1	1	1	2	1	1	44187000	37078000	36361000	46801000	47456000	55699000	36458000	12827000	31784000	32745000	17985000	19810000
P09429;B2RPK0	High mobility group protein B1	HMGB1	5	7	7	6	6	6	7	7	7	6	6	6	310740000	318830000	295310000	300690000	323220000	342380000	312290000	309380000	336100000	253560000	271800000	256520000
P26583	High mobility group protein B2	HMGB2	2	3	3	3	3	4	1	1	2	1	3	3	79056000	74313000	73246000	90233000	75548000	83068000	85731000	80916000	84718000	64093000	58453000	53473000
O15347	High mobility group protein B3	HMGB3	3	3	4	2	3	2	3	2	3	3	4	3	92922000	87876000	86829000	72448000	94392000	74503000	94127000	82136000	89703000	64242000	79171000	78945000
Q01581;P54868-3;P54868-2;P54868	Hydroxymethylglutaryl-CoA synthase, cytoplasmic	HMGCS1	4	2	5	2	1			1			1				20676000	17188000
P05114	Non-histone chromosomal protein HMG-14	HMGN1							1		1												1189300
P09601	Heme oxygenase 1	HMOX1	1	1		1			1		1		1	1												2540600
P30519;P30519-2	Heme oxygenase 2	HMOX2	6	7	6	2	3	5	5	4	6	2	5	4	74649000	71355000	72443000		73076000	56612000	60574000	46471000	63842000	31557000	48360000	50642000
Q9UK76;Q9UK76-2;Q9UK76-3	Hematological and neurological expressed 1 protein;Hematological and neurological expressed 1 protein, N-terminally processed	HN1	3	5	5		3	1	1	1	1		2	1	43547000	54823000	51193000		44624000						26632000
Q9H910;Q9H910-3;Q9H910-2	Hematological and neurological expressed 1-like protein	HN1L	4	5	5	2	4	4	5	5	5	5	5	4	72480000	71258000	71433000	76477000	91384000	73200000	77345000	69144000	77233000	69440000	79786000	77129000
Q13151	Heterogeneous nuclear ribonucleoprotein A0	HNRNPA0	3	5	3	4	3	4	3	3	3	4	4	4	130420000	147930000	134180000	78852000	149150000	162200000	145720000	143010000	144100000	146110000	126490000	126300000
P09651-2;P09651;P09651-3;Q32P51	Heterogeneous nuclear ribonucleoprotein A1;Heterogeneous nuclear ribonucleoprotein A1, N-terminally processed;Heterogeneous nuclear ribonucleoprotein A1-like 2	HNRNPA1	10	11	10	11	10	12	9	9	9	9	8	9	907730000	1210300000	1139100000	471120000	1327100000	1385400000	1291900000	1246200000	1130500000	920940000	808920000	964230000
P22626;P22626-2	Heterogeneous nuclear ribonucleoproteins A2/B1	HNRNPA2B1	12	15	14	12	15	15	14	11	14	11	13	14	2541700000	2635100000	2423800000	2356200000	2474100000	2461600000	2607100000	2719500000	2660700000	1622800000	2120600000	2178100000
P51991-2	Heterogeneous nuclear ribonucleoprotein A3	HNRNPA3		1	1	1	1	1	1	1	1		1	1		7300700	7389200		8512500			17447000	17594000		7896900
P51991	Heterogeneous nuclear ribonucleoprotein A3	HNRNPA3	2	1	1	1	1	1	1	1	1	1	1	1	376520000	433340000	389930000	391190000	459860000	425160000	403070000	382420000	402780000	320800000	323600000	365480000
Q99729-3;Q99729-2;Q99729-4;Q99729	Heterogeneous nuclear ribonucleoprotein A/B	HNRNPAB	5	8	7	3	6	7	5	6	6	3	5	4	209600000	241930000	219390000	134510000	228430000	220450000	215090000	238770000	223500000	146570000	168760000	178670000
P07910-2;P07910;P07910-4;P07910-3;P0DMR1;O60812;B7ZW38;B2RXH8	Heterogeneous nuclear ribonucleoproteins C1/C2;Heterogeneous nuclear ribonucleoprotein C-like 4;Heterogeneous nuclear ribonucleoprotein C-like 1;Heterogeneous nuclear ribonucleoprotein C-like 3;Heterogeneous nuclear ribonucleoprotein C-like 2	HNRNPC	10	10	11	10	9	9	7	7	7	6	9	8	291160000	335470000	295340000	283680000	347330000	309040000	317170000	332470000	323650000	275970000	281300000	244920000
Q14103-4;Q14103-3;Q14103-2;Q14103	Heterogeneous nuclear ribonucleoprotein D0	HNRNPD	8	9	9	6	10	9	7	7	7	7	8	9	461540000	505340000	442020000	405740000	534390000	455410000	490790000	462390000	444420000	358010000	332260000	395460000
O14979-3;O14979-2;O14979	Heterogeneous nuclear ribonucleoprotein D-like	HNRNPDL	5	5	5	2	6	6	4	5	3	4	5	6	99218000	112170000	107640000	96913000	96539000	89187000	92318000	85246000	90866000	70424000	105820000	96262000
P52597	Heterogeneous nuclear ribonucleoprotein F;Heterogeneous nuclear ribonucleoprotein F, N-terminally processed	HNRNPF	8	9	9	7	9	9	8	8	8	8	10	10	319020000	288010000	273200000	200780000	263420000	274250000	218290000	247270000	250070000	232760000	268560000	237440000
P31943	Heterogeneous nuclear ribonucleoprotein H;Heterogeneous nuclear ribonucleoprotein H, N-terminally processed	HNRNPH1	8	10	9	7	10	10	10	10	10	10	10	8	1006100000	1050100000	1030900000	983690000	1020400000	983180000	919230000	971880000	1022800000	886640000	1006900000	1060900000
P55795	Heterogeneous nuclear ribonucleoprotein H2	HNRNPH2	3	3	3	2	3	1	3	3	3	3	3	4	21409000	23364000	26323000	29206000	27452000		23499000	28824000	28612000	33444000	43269000	43532000
P31942-2;P31942-3;P31942;P31942-4;P31942-6;P31942-5	Heterogeneous nuclear ribonucleoprotein H3	HNRNPH3	9	9	11	8	9	8	6	7	7	7	10	9	401920000	377350000	383490000	343040000	346130000	340560000	362110000	377060000	388190000	210310000	284690000	280830000
P61978-3	Heterogeneous nuclear ribonucleoprotein K	HNRNPK	1	1	1	1	1	1	1	1	1	1	1	1	945020000	988190000	995030000	898570000	984710000	985970000	974350000	949210000	921620000	782180000	904400000	858540000
P61978-2;P61978	Heterogeneous nuclear ribonucleoprotein K	HNRNPK	1	1	1	1	1	1	1	1	1	1	1	1	60535000	72787000	76095000	22526000	73966000	60471000	100280000	90068000	80777000	66492000	57368000	68820000
P14866;P14866-2;Q8WVV9-5;Q8WVV9-4;Q8WVV9	Heterogeneous nuclear ribonucleoprotein L	HNRNPL	14	12	13	13	14	12	12	13	14	14	14	13	410170000	390830000	390330000	364160000	429590000	379120000	390020000	413090000	431110000	336550000	403360000	397240000
P52272-2;P52272	Heterogeneous nuclear ribonucleoprotein M	HNRNPM	24	24	22	18	21	20	17	17	15	20	22	22	922020000	850680000	820030000	817800000	953600000	857500000	831890000	960640000	961250000	719740000	866600000	903660000
O43390;O43390-2;O43390-4;O43390-3	Heterogeneous nuclear ribonucleoprotein R	HNRNPR	10	11	10	6	8	8	9	9	9	10	11	12	123910000	125010000	110480000	116480000	125080000	127480000	134290000	132540000	137950000	147090000	148100000	152840000
Q00839-2;Q00839	Heterogeneous nuclear ribonucleoprotein U	HNRNPU	15	13	16	9	11	10	10	7	12	12	15	17	438820000	417880000	438240000	286680000	363330000	286820000	339150000	405880000	441720000	364000000	474260000	498860000
Q1KMD3	Heterogeneous nuclear ribonucleoprotein U-like protein 2	HNRNPUL2	2	2	2	1	3	1	4	1	4	1	3	2		15642000			20279000		16211000		17950000
P37235;P84074;P61601	Hippocalcin-like protein 1;Neuron-specific calcium-binding protein hippocalcin	HPCAL1	6	5	4	2	5	4	4	3	5	3	4	4	38803000	36268000	44242000	34318000	43125000	40994000	38578000	38575000	35636000	27152000	33129000	30154000
P00492	Hypoxanthine-guanine phosphoribosyltransferase	HPRT1	7	5	7	4	8	7	7	8	7	4	5	6	65590000	82851000	75739000	52409000	83048000	77548000	94133000	77867000	74998000	46664000	57038000	53989000
P52758	Ribonuclease UK114	HRSP12	2		2		1	1	1		1						10450000
O75506	Heat shock factor-binding protein 1	HSBP1	3	2	2	2	2	2	3	2	2	2	2	2	56358000	56124000	47542000	43043000	32523000	44020000	49820000	57272000	52914000	36705000	36370000	38058000
Q99714;Q99714-2	3-hydroxyacyl-CoA dehydrogenase type-2	HSD17B10	13	12	11	10	10	8	10	11	11	9	12	11	249120000	236770000	249510000	210770000	267540000	255110000	259650000	265790000	255910000	244000000	224950000	221500000
Q53GQ0;Q53GQ0-2	Very-long-chain 3-oxoacyl-CoA reductase	HSD17B12		1	1		2	1		1	2		3	2					10827000				12949000		14102000
P51659;P51659-3;P51659-2	Peroxisomal multifunctional enzyme type 2;(3R)-hydroxyacyl-CoA dehydrogenase;Enoyl-CoA hydratase 2	HSD17B4					1					5	2	1										13535000
Q6YN16;Q6YN16-2	Hydroxysteroid dehydrogenase-like protein 2	HSDL2	1	2	2	1	3	2	1	1	2	1	3	2				22645000	23228000						18877000
P07900;P07900-2;Q14568;Q58FG0	Heat shock protein HSP 90-alpha	HSP90AA1	11	15	14	11	12	10	11	12	11	11	8	12	808390000	887970000	844550000	977890000	944340000	897310000	792350000	845590000	855690000	824950000	793890000	810640000
P08238;Q58FF7	Heat shock protein HSP 90-beta	HSP90AB1	10	12	11	8	8	10	10	11	10	10	8	10	316020000	318320000	320050000	365690000	336280000	335800000	338430000	360300000	345680000	338250000	303100000	308290000
Q58FF8	Putative heat shock protein HSP 90-beta 2	HSP90AB2P		1			2	1	1		1										9698200
Q58FF6	Putative heat shock protein HSP 90-beta 4	HSP90AB4P		2	1					1	1		1	1		19060000
P14625;Q58FF3	Endoplasmin	HSP90B1	9	12	9	8	8	7	7	7	7	8	9	8	75466000	79851000	83118000	104750000	94147000	102320000	97765000	96933000	94708000	111820000	79180000	79781000
P0DMV9;P0DMV8;P0DMV8-2	Heat shock 70 kDa protein 1B;Heat shock 70 kDa protein 1A	HSPA1B	5	5	5	4	4	4	4	6	5	6	7	7	161990000	154070000	145280000	172360000	145470000	142900000	163960000	157230000	159930000	237360000	210650000	231230000
P34932;P34932-2;O95757	Heat shock 70 kDa protein 4	HSPA4	6	8	5	5	7	9	11	13	9	11	10	8	61556000	62947000	56862000	61476000	71737000	62436000	67598000	71044000	74423000	76443000	59781000	66204000
P11021	78 kDa glucose-regulated protein	HSPA5	17	17	18	14	18	17	15	17	16	20	21	18	523920000	491970000	507690000	577000000	497160000	489540000	525980000	498390000	521900000	632060000	575700000	572440000
P17066;P48741	Heat shock 70 kDa protein 6;Putative heat shock 70 kDa protein 7	HSPA6	1	1	1	1	1	1				1	1	1
P11142;P11142-2	Heat shock cognate 71 kDa protein	HSPA8	16	16	15	15	15	15	15	15	15	15	15	15	2181200000	2186500000	2174900000	2082100000	2263100000	2065200000	2024900000	1804900000	1820900000	1672500000	1635200000	1621400000
P38646	Stress-70 protein, mitochondrial	HSPA9	21	20	21	17	20	19	18	17	18	17	20	19	409380000	395260000	383650000	353160000	425240000	398570000	413570000	392090000	414950000	324430000	324360000	310150000
P04792	Heat shock protein beta-1	HSPB1	13	14	15	12	13	14	10	10	10	11	13	13	1743100000	1620800000	1656000000	1458100000	1610000000	1513400000	1570700000	1405500000	1520300000	1749700000	2311800000	2320800000
O14558	Heat shock protein beta-6	HSPB6	4	3	4	2	3	1	2	3	3	1	1	2	30351000	33570000	28314000	40755000	33526000		27765000	30939000	36595000			31199000
Q9UJY1	Heat shock protein beta-8	HSPB8	2	1	1	1	2	2	1	1	1	1	2	2	16820000				21090000	17865000					28179000	30746000
Q9NZL4;Q9NZL4-3;Q9NZL4-2	Hsp70-binding protein 1	HSPBP1	6	7	6	1	3	4	4	5	5	1	4	4	67306000	69887000	60555000		54443000	53920000	58689000	63980000	69435000		56752000	60169000
P10809;P10809-2	60 kDa heat shock protein, mitochondrial	HSPD1	25	23	24	21	25	23	24	22	21	21	18	20	1023200000	971840000	948860000	870880000	954940000	845820000	972460000	967800000	964280000	812180000	668280000	627090000
P61604	10 kDa heat shock protein, mitochondrial	HSPE1	5	5	5	3	5	5	4	4	4	2	4	4	199330000	201040000	219580000	213350000	244940000	220800000	216930000	186890000	203500000	78177000	93427000	89480000
Q92598-2;Q92598-3;Q92598;Q92598-4	Heat shock protein 105 kDa	HSPH1	1	1	1				1		1
Q9BUP3-2;Q9BUP3;Q9BUP3-3	Oxidoreductase HTATIP2	HTATIP2	2	2	1	2	1	1	1	2	2		2	4	16669000							17005000	16877000		15143000	17099000
Q9Y4L1;Q9Y4L1-2	Hypoxia up-regulated protein 1	HYOU1	1	2	1		2		2	2	2	1	1	1					14856000			15282000	16978000
Q9NX55	Huntingtin-interacting protein K	HYPK	1	2	1				1	3	2												10047000
P41252	Isoleucine--tRNA ligase, cytoplasmic	IARS	1		1	1		1	1	1	1	3		1										11358000
Q9NSE4	Isoleucine--tRNA ligase, mitochondrial	IARS2			1				1	1	1	1		1												4547500
Q14197	Peptidyl-tRNA hydrolase ICT1, mitochondrial	ICT1	1				1		1		1		1	1									9021900
P47928	DNA-binding protein inhibitor ID-4	ID4	1		1	1	1	1	1		1	1	1								3862000
O75874	Isocitrate dehydrogenase [NADP] cytoplasmic	IDH1	9	9	8	5	7	7	6	8	10	11	11	10	100210000	109070000	116670000	118100000	122430000	131670000	105750000	144550000	135340000	183080000	199030000	199040000
P48735-2;P48735	Isocitrate dehydrogenase [NADP], mitochondrial	IDH2	10	7	7	3	7	7	6	6	7	8	12	11	60249000	66381000	59740000	25665000	61849000	65465000	63506000	59676000	70387000	84588000	83816000	92546000
P50213;P50213-2	Isocitrate dehydrogenase [NAD] subunit alpha, mitochondrial	IDH3A	8	8	7	6	5	6	6	6	7	5	4	5	93936000	99276000	99358000	66576000	105040000	88397000	78522000	91710000	97231000	53243000	65717000	57585000
O43837;O43837-2;O43837-3	Isocitrate dehydrogenase [NAD] subunit beta, mitochondrial	IDH3B	4	4	3	3	3	3	4	3	6	4	4	6	41247000	51616000	44811000	67914000	70929000	68812000	56394000	51924000	61146000	60389000	58223000	63873000
P51553-2;P51553	Isocitrate dehydrogenase [NAD] subunit gamma, mitochondrial	IDH3G	3	2	3	2	1	1	1	1	1	1	1	2	28750000	27995000	25472000									30651000
Q13907;Q13907-2	Isopentenyl-diphosphate Delta-isomerase 1	IDI1		1	3		1		1	1	1		1				13058000
Q9Y5U9	Immediate early response 3-interacting protein 1	IER3IP1	1	1	1	1	1	1	1	1	1	1	1	1	32403000							39170000	38361000
P40305	Interferon alpha-inducible protein 27, mitochondrial	IFI27	2	2	2	2	2	3	3	3	3	3	3	3	97131000	82121000	88040000	94330000	84560000	82714000	83186000	82427000	93869000	88669000	94576000	94581000
Q9H2X8	Interferon alpha-inducible protein 27-like protein 2	IFI27L2		2		1	1	1	1	1	1	1	1	1								10941000
P80217;P80217-2	Interferon-induced 35 kDa protein	IFI35	1		1						1	1											3535200
Q01628;P13164;C9JQL5	Interferon-induced transmembrane protein 3;Interferon-induced transmembrane protein 1	IFITM3	1	1	1	1	1	1	1	1	2	1	1	1	327550000	331900000	359730000	231980000	364690000	331030000	329680000	361600000	366100000	387680000	375020000	377180000
Q9H7X7;Q9H7X7-2	Intraflagellar transport protein 22 homolog	IFT22	1	2			1				1					12784000
Q9BW83-2;Q9BW83	Intraflagellar transport protein 27 homolog	IFT27	3	3	2	1	1		1	1	1	1	1	1	22674000	19745000	18349000
P78318	Immunoglobulin-binding protein 1	IGBP1			1		1		2	2	2	2	1								14933000	13460000	14864000	15861000
O00425	Insulin-like growth factor 2 mRNA-binding protein 3	IGF2BP3		2	1											5388500
Q13123	Protein Red	IK	1		1		2								2211600
Q9Y6K9;Q9Y6K9-2;Q9Y6K9-3	NF-kappa-B essential modulator	IKBKG	1	1	2		1		1		1						8149300
Q13478	Interleukin-18 receptor 1	IL18R1	1	1	1	1	1	1					1	1
P18510-4;P18510-2;P18510;P18510-3	Interleukin-1 receptor antagonist protein	IL1RN	1		1				1	1	1												7498400
Q12905	Interleukin enhancer-binding factor 2	ILF2	9	11	10	7	9	10	9	9	9	10	11	9	192850000	184820000	188070000	143260000	169850000	150290000	165820000	178860000	192640000	143360000	142740000	146820000
Q12906-7;Q12906;Q12906-4;Q12906-6;Q12906-5;Q12906-2;Q12906-3;Q96SI9-2;Q96SI9	Interleukin enhancer-binding factor 3	ILF3	23	24	21	16	20	13	18	17	20	19	24	23	444650000	462480000	468020000	389400000	436940000	421770000	465450000	477270000	532200000	374780000	601710000	569700000
Q13418;Q13418-3;Q13418-2	Integrin-linked protein kinase	ILK	1	3	4	2	4	3	1	2	3	5	6	7		18053000	15740000	18296000	27940000	23834000		23311000	17586000	32280000	32926000	30246000
Q16891-2;Q16891-4;Q16891;Q16891-3	MICOS complex subunit MIC60	IMMT		2	1	1	1			2	1	1	2	2								11075000			7026800
Q9NX62	Inositol monophosphatase 3	IMPAD1		1	1					1				1								9183600
P20839-2;P20839-4;P20839;P20839-3;P20839-7;P20839-5;P20839-6	Inosine-5-monophosphate dehydrogenase 1	IMPDH1	2	4	1	1	2		2	2	2	1				17928000			18030000		17585000	16954000	15473000
P12268	Inosine-5-monophosphate dehydrogenase 2	IMPDH2	18	19	18	15	18	16	18	18	18	15	14	16	799550000	815520000	836650000	704720000	826820000	757210000	832420000	788290000	782830000	501230000	544590000	501610000
Q9GZP8-2;Q9GZP8	Immortalization up-regulated protein	IMUP	2	2	2	2	2	2	2	2	2	2	2	2	47264000	51045000	47030000	46196000	44436000	40229000	45949000	58115000	61958000	92461000	77605000	77698000
Q9UNL4-8;Q9UNL4-3;Q8WYH8-2;Q8WYH8;Q9UNL4-4;Q9UNL4-7;Q9UNL4-5;Q9UNL4-6;Q9UNL4-2;Q9UNL4	Inhibitor of growth protein 4;Inhibitor of growth protein 5	ING4										1	1	1												44204000
Q68E01-2;Q68E01	Integrator complex subunit 3	INTS3				1	1	1					1	1
Q8TEX9;Q8TEX9-2	Importin-4	IPO4	2	3	2	1	2		1		1		1	1	8429800	6406600	7226800
O00410;O00410-3;O00410-2;O60518	Importin-5	IPO5	3	8	9	4	6	5	5	6	5	5	5	8	36970000	46982000	47979000	31654000	33244000	38204000	36638000	46876000	51191000	38609000	29239000	36599000
O95373	Importin-7	IPO7	3	3	3	2	1	2	2	2	1	2	2	3	8014500	11087000	11866000	7489300		8964200		10974000		9263100		8507400
P46940	Ras GTPase-activating-like protein IQGAP1	IQGAP1	4	9	9	3	6		6	3	7	6	9	9	15829000	36882000	31846000	22688000	18361000		28693000	25441000	35971000	38908000	38875000	41477000
Q7Z5L9-2;Q7Z5L9;Q7Z5L9-3	Interferon regulatory factor 2-binding protein 2	IRF2BP2	2	3	2	1	3	1	1	2	2	2	2	1								6178100	8147800	7941600	7872900
O14896	Interferon regulatory factor 6	IRF6							1				1	1												7023300
P78411-3;P78411-2;P78411	Iroquois-class homeodomain protein IRX-5	IRX5					1	1	1				1								2654900
Q9H1K1-2;Q9H1K1	Iron-sulfur cluster assembly enzyme ISCU, mitochondrial	ISCU	2	1	1		1							1	14529000
P05161	Ubiquitin-like protein ISG15	ISG15	4	4	4	4	4	4	3	3	3	3	4	4	155730000	144820000	143040000	118200000	137420000	131100000	140600000	141550000	143320000	95152000	127560000	131010000
Q96AZ6;Q96AZ6-2	Interferon-stimulated gene 20 kDa protein	ISG20		1	2						1	1					7600400
Q96AB3;Q96AB3-2;Q96AB3-3	Isochorismatase domain-containing protein 2, mitochondrial	ISOC2	1	2	1	1	2		1	1	2		1	1	10054000	16379000					19996000					16049000
Q9ULR0;Q9ULR0-2;Q9ULR0-1	Pre-mRNA-splicing factor ISY1 homolog	ISY1	1		1				1												3464700
P05556;P05556-2;P05556-5;P05556-4;P05556-3	Integrin beta-1	ITGB1	7	4	4	2	7	2	4	5	6	5	5	6	33778000	37179000	32078000	40451000	43285000	37659000	47235000	41024000	44959000	45151000	44178000	37707000
P18564-2;P18564	Integrin beta-6	ITGB6	1	1	1	1	1					1	1	1
Q9Y287;Q9Y287-2	Integral membrane protein 2B;BRI2, membrane form;BRI2 intracellular domain;BRI2C, soluble form;Bri23 peptide	ITM2B	3	2	1		2	1	3	2	3	1	2	1	21963000	22664000			24537000		32659000		33715000		31597000
Q9NQX7-3;Q9NQX7;Q9NQX7-2	Integral membrane protein 2C;CT-BRI3	ITM2C	2	1	1	1	1		1	2	2	1	3	1								25518000	31264000		32482000
Q9BY32;Q9BY32-3;Q9BY32-2	Inosine triphosphate pyrophosphatase	ITPA	1	2	1	1	2		3	1	2		1	2		16577000			11175000		8950200		8345900			10956000
P26440;P26440-2	Isovaleryl-CoA dehydrogenase, mitochondrial	IVD	5	4	5	5	4	4	2	3	2	4	5	5	24424000	29557000	32653000	39491000	47379000	38031000		40426000	41585000	34931000	33362000	38091000
P07476	Involucrin	IVL	1		1	5												54741000
P78504-2;P78504	Protein jagged-1	JAG1	1	1	2	1							1				5744100
P05412	Transcription factor AP-1	JUN	1	1	3		2	1	1	1		1	2	1			24283000		23201000
P17275	Transcription factor jun-B	JUNB	6	4	4		1		3	3	4	3	3	4	34983000	37709000	37126000				29984000	32658000	31040000	30469000	40518000	38817000
P14923	Junction plakoglobin	JUP	17	18	16	19	16	11	12	16	13	15	20	19	229690000	200120000	198630000	559600000	187020000	153710000	197410000	203440000	198540000	309960000	294540000	304320000
Q15046;Q15046-2	Lysine--tRNA ligase	KARS	4	2	3	1	4	2	1	4	3		4	1	18783000	18249000			23767000			21022000	25579000		18363000
Q8IYT4-2;Q8IYT4	Katanin p60 ATPase-containing subunit A-like 2	KATNAL2	1	1	1	1	1	1	1	1	1	1	1	1
Q9P0J7	E3 ubiquitin-protein ligase KCMF1	KCMF1							1		1												1491200
Q9NXV2	BTB/POZ domain-containing protein KCTD5	KCTD5	1	1	2	1	2	2	1	1			1		6466700	8135700	5963100		6806500	7069400
Q9Y2K7-4;Q9Y2K7-5;Q9Y2K7-2;Q9Y2K7	Lysine-specific demethylase 2A	KDM2A	1		1												3454000
Q07666;Q07666-3;Q07666-2;O75525-2;O75525;Q5VWX1	KH domain-containing, RNA-binding, signal transduction-associated protein 1	KHDRBS1	5	4	5	2	5	4	3	2	3	4	5	4	48458000	44670000	42109000	57414000	45677000	48029000	32710000	53479000	27086000	36192000	50002000	43262000
Q92945	Far upstream element-binding protein 2	KHSRP	13	15	14	10	12	9	14	14	14	9	12	11	231750000	229550000	216060000	210500000	244100000	214480000	234100000	207640000	207130000	163070000	201700000	198520000
Q15004;Q15004-2	PCNA-associated factor	KIAA0101	6	4	5	4	5	4	3	3	3		1		44669000	56936000	60621000	58322000	45700000	49919000	36337000	36734000	34569000
Q8TCG1-2;Q8TCG1	Protein CIP2A	KIAA1524		1	1											1374400
P33176	Kinesin-1 heavy chain	KIF5B		1	1		1		1					1		1479700
Q07866-8;Q07866-2;Q07866-3;Q07866;Q07866-7;Q07866-5;Q07866-10;Q07866-6;Q07866-4;Q07866-9	Kinesin light chain 1	KLC1	2	3	2		1		2	2	2		1		9764700	11057000					12749000		9698300
Q9H0B6-2;Q9H0B6	Kinesin light chain 2	KLC2				1				1	1												1502700
Q9BXK1	Krueppel-like factor 16	KLF16	1	2	1	1	1	1	1				1	1		3556300	4149900	4209600	4088200	4533900
Q13887-2;Q13887;Q13887-3;Q13887-4	Krueppel-like factor 5	KLF5	1	1	3		2	1	1	1	1	1	3	1		6719100	6846700		10589000	9464900	9006700			6226500	6685800	10914000
Q9Y448-2;Q9Y448	Small kinetochore-associated protein	KNSTRN	1	1	1												4924100
P52294;O60684;O15131	Importin subunit alpha-5;Importin subunit alpha-5, N-terminally processed	KPNA1	2	1	2				1		1						8063500
P52292	Importin subunit alpha-1	KPNA2	10	11	10	10	12	10	9	12	11	6	6	7	131680000	138670000	152310000	139410000	152660000	126200000	145010000	138860000	131500000	66458000	74128000	72320000
O00629	Importin subunit alpha-3	KPNA4	1	2	2				1	1	1		1			10348000	9377200
Q14974;Q14974-2	Importin subunit beta-1	KPNB1	14	15	16	6	12	8	11	12	13	8	13	12	93526000	108840000	106070000	96934000	106350000	86754000	111640000	118810000	118950000	90388000	104040000	96966000
Q5T749	Keratinocyte proline-rich protein	KPRP				2			1	1	1	1										42614000
P05783;CON__H-INV:HIT000015463	Keratin, type I cytoskeletal 18	KRT18	17	17	17	13	15	18	13	12	13	13	19	19	1837500000	1834800000	1834600000	1524000000	1795600000	1689700000	1635200000	1628800000	1642700000	1666700000	1592900000	1545200000
P35908	Keratin, type II cytoskeletal 2 epidermal	KRT2	1	1	1	1	1	1	1	1	1	1	1	1	31801000	34249000	49864000	30229000	26274000	31246000		25323000	24197000	46393000	39396000	34946000
P04259	Keratin, type II cytoskeletal 6B	KRT6B				2			1	1		1						3201400000			49562000			68451000
Q53H82	Beta-lactamase-like protein 2	LACTB2	6	6	4	4	5	5	6	5	6	6	6	5	76250000	64010000	67562000	67375000	71689000	76906000	75551000	71351000	75644000	77206000	83400000	85334000
O00515	Ladinin-1	LAD1							1	1	2												2817600
P55268	Laminin subunit beta-2	LAMB2		1									4	4											16785000	20755000
Q13751	Laminin subunit beta-3	LAMB3	10	9	10	4	9	4	4	8	6	2	10	8	86421000	83753000	100370000	68727000	68552000	44640000	63564000	79162000	72647000	18588000	70352000	61049000
P11279;P11279-2	Lysosome-associated membrane glycoprotein 1	LAMP1	2	3	3	1	2		1	1	1	1	1	2		21296000			26535000
Q6IAA8	Ragulator complex protein LAMTOR1	LAMTOR1	1	1	1			1	2	1	1			1							9518200
Q9Y2Q5;Q9Y2Q5-2;Q9Y2Q5-3	Ragulator complex protein LAMTOR2	LAMTOR2	2	2	3	1	4	2	3	3	3	2	3	3	23227000	25853000	21606000		23198000	23548000	31703000	30591000	26005000	28053000	29130000	20617000
O43504	Ragulator complex protein LAMTOR5	LAMTOR5	4	4	4	2	3	4	3	3	4	2	2	3	100520000	87580000	93462000	95056000	97888000	96115000	79186000	82407000	92252000	91110000	71497000	79285000
O43813	LanC-like protein 1	LANCL1	2	1	2	2	2	1	3	4	3	3	5	5	20429000		20269000	24655000	26112000		29755000	29651000	30386000	29399000	45511000	45092000
Q9NS86	LanC-like protein 2	LANCL2	4	4	4	2	3	2	2	3	3	2	3	4	23647000	23674000	23689000	28256000	26323000	21476000	24540000	24580000	29932000	21880000	29809000	28511000
P28838-2;P28838	Cytosol aminopeptidase	LAP3	3	5	3	2	5	2	4	4	5	1	4	3	33412000	21873000	28262000		28738000	20391000	29045000	29564000	30902000
Q15012	Lysosomal-associated transmembrane protein 4A	LAPTM4A	1	1	1		1	1	1	2	2	2	2	2								43068000	41751000	38827000	50104000	55063000
Q86VI4-2;Q86VI4-3;Q86VI4	Lysosomal-associated transmembrane protein 4B	LAPTM4B		1	1		1	1	1	1	1												4998500
Q71RC2-5;Q71RC2-3;Q71RC2;Q71RC2-4;Q71RC2-2;Q71RC2-6;Q71RC2-7	La-related protein 4	LARP4	4	3	4	1	2	2	1	2	1	1	2	2	15005000	15668000	13936000		16621000	12274000		14529000			11764000	12144000
Q9P2J5;Q9P2J5-3;Q9P2J5-2	Leucine--tRNA ligase, cytoplasmic	LARS	1	2	3	1				1			1			8811900	7956000
Q14847;Q14847-2;Q14847-3	LIM and SH3 domain protein 1	LASP1	7	5	5	4	5	3	5	3	4	4	7	7	175050000	145420000	149500000	154760000	147120000	127860000	131270000	175630000	141050000	174270000	219930000	191210000
Q53QV2	Protein LBH	LBH								1			1	1								3578400
Q6UWP7-3;Q6UWP7;Q6UWP7-2	Lysocardiolipin acyltransferase 1	LCLAT1		1								1		1		4598200
P13796;P13796-2	Plastin-2	LCP1	5	5	5	2	4	4	5	6	6		1	3	18585000	19465000	21465000		23019000	17526000	22285000	21042000	21889000			14747000
P00338;P00338-3;P00338-4;P00338-5;P00338-2	L-lactate dehydrogenase A chain	LDHA	13	16	17	13	14	15	15	16	17	15	16	15	1002800000	1212400000	1184700000	1047100000	1269100000	1158800000	1155000000	1201400000	1230200000	1344600000	1197600000	1281500000
P07195;Q6ZMR3;P07864	L-lactate dehydrogenase B chain	LDHB	13	12	14	11	10	11	9	9	10	9	10	11	709060000	765810000	771450000	624610000	806970000	697220000	708700000	737120000	750330000	657990000	631230000	626890000
O95202;O95202-2;O95202-3	LETM1 and EF-hand domain-containing protein 1, mitochondrial	LETM1		1	3		3	1	3	3	3	2	2	3			8778700		11194000		10395000	10929000	12512000		10937000	9278900
P09382	Galectin-1	LGALS1	9	7	8	7	7	8	8	7	8	7	8	8	2308500000	2327300000	2292600000	2163800000	2250800000	2042100000	2129400000	1955500000	1879100000	1785700000	1707600000	1662200000
P17931	Galectin-3	LGALS3	7	7	5	5	6	6	6	6	6	6	7	7	540590000	515600000	549460000	450020000	483940000	455250000	522540000	433390000	450450000	463620000	553620000	575110000
Q08380	Galectin-3-binding protein	LGALS3BP	4	6	4	3	5	3	2	2	2	3	3	4	28169000	32125000	34127000	27740000	37783000	26614000	32817000	33744000	32520000	33033000	35377000	34885000
P47929	Galectin-7	LGALS7				6	1					4						410750000						80498000
Q99538-3;Q99538-2;Q99538	Legumain	LGMN	2	3	2	1	1	1	1	2	2	2	2	3	18016000	16872000	17786000					24850000	22835000	28411000	25610000	29870000
Q6ZUX7	Lipoma HMGIC fusion partner-like 2 protein	LHFPL2					1		1	1		1	1	1								4994500
Q9UHB6-5;Q9UHB6-4;Q9UHB6-2;Q9UHB6;Q9UHB6-3	LIM domain and actin-binding protein 1	LIMA1	6	10	8	6	12	8	7	8	8	8	11	10	82018000	79125000	89274000	106010000	99247000	87288000	101420000	72734000	97772000	104140000	100500000	105430000
P48059;P48059-4;P48059-2;P48059-5;P48059-3	LIM and senescent cell antigen-like-containing domain protein 1	LIMS1	2	2	1	2	2	1	1	1	1	1	2	2	23009000	18496000		23366000	28275000						26126000	22343000
Q9NUP9;O14910;Q9HAP6	Protein lin-7 homolog C;Protein lin-7 homolog A	LIN7C		1	1	1	2	1					1			22170000			17062000	13007000
P38571-2;P38571	Lysosomal acid lipase/cholesteryl ester hydrolase	LIPA	1				2	1	1	1	1	1	1	2					10494000
Q9BRT6	Protein LLP homolog	LLPH	1	2	2	2	2		2	2	2		1	1	18438000	21796000	18120000		16469000		13337000		15866000
Q12907	Vesicular integral-membrane protein VIP36	LMAN2	2	3	2	2	3	3	3	2	3	3	2	2	16862000	41133000			24797000	27170000	30587000	35440000	26125000	23131000	24584000	22531000
Q9NZU5-2;Q9NZU5	LIM and cysteine-rich domains protein 1	LMCD1	1	1	1					1			1
P02545;P02545-3;P02545-6;P02545-5;P02545-4	Prelamin-A/C;Lamin-A/C	LMNA	2	3	3	2	4	3	3	3	3	2	3	4	1052700000	994270000	987110000	1164400000	842110000	760000000	978140000	945610000	1020400000	935540000	998410000	952890000
P20700	Lamin-B1	LMNB1	6	4	8	4	7	4	5	8	6	5	7	4	38906000	38399000	42490000	51129000	45477000	45687000	40787000	45760000	42122000	29084000	34157000	33698000
Q03252	Lamin-B2	LMNB2	5	6	7	6	5	2	4	5	3	4	2	2	32177000	27566000	27568000	26697000	33064000	32186000	33944000	25873000	29687000		29324000
P36776-2;P36776;P36776-3	Lon protease homolog, mitochondrial	LONP1	1		1				2	3	3	1										13650000	17717000
P28300	Protein-lysine 6-oxidase	LOX	7	6	6	5	9	5	6	9	7	7	10	7	67419000	74543000	84155000	67921000	82125000	69353000	73495000	71305000	67059000	79886000	99223000	97796000
Q9Y4K0	Lysyl oxidase homolog 2	LOXL2	7	10	7	5	6	6	4	3	3	4	8	8	75015000	92209000	72687000	86113000	88684000	72034000	83562000	70377000	78108000	75606000	99840000	90787000
Q8NF37	Lysophosphatidylcholine acyltransferase 1	LPCAT1	3	2	3	2	3	2	3	2	2	3	2	3	9855000	10075000	14358000	9318500	8655000	11770000	12454000	12530000	16805000	13403000	12244000	12069000
Q93052	Lipoma-preferred partner	LPP	3	3	1	1	2		1	1	1	1	3	2	21480000	20051000			16322000						20013000	18838000
P42704	Leucine-rich PPR motif-containing protein, mitochondrial	LRPPRC	9	16	10	2	9	6	9	10	14	10	13	13	51299000	61219000	49913000	26017000	53536000	31900000	53460000	55738000	68038000	56709000	59446000	50626000
Q96AG4	Leucine-rich repeat-containing protein 59	LRRC59	4	5	4	3	3	3	2	2	2	2	3	2	34847000	38116000	38333000	23363000	39387000	29533000	32560000	34399000	33801000	27269000	31258000	27565000
Q3MHD2;Q3MHD2-2	Protein LSM12 homolog	LSM12	1	1	1	1	1
Q9Y333	U6 snRNA-associated Sm-like protein LSm2	LSM2	1	1	1		1	1	1	1	1	1		1
P62310	U6 snRNA-associated Sm-like protein LSm3	LSM3	2	2	2	1	2	2	2	2	2	1	1	1	23947000	20722000	25157000		24470000	22330000	24883000	23444000	23317000
Q9Y4Z0	U6 snRNA-associated Sm-like protein LSm4	LSM4	3	3		1	2	1	3	2	2	2	1	1	19373000	21138000					17965000	19811000	20174000
Q9Y4Y9;Q9Y4Y9-2	U6 snRNA-associated Sm-like protein LSm5	LSM5	1	2	1	2	2	1	1	2	1	1	1	1	113220000	109540000	117270000	124570000	110450000	94944000	106380000	79180000	100010000	51082000	52490000	57784000
P62312	U6 snRNA-associated Sm-like protein LSm6	LSM6	4	3	3	2	2	3	4	3	3	2	2	2	47282000	48152000	42088000	51059000	47129000	42928000	46930000	37232000	40782000	27193000	32235000	30551000
O95777	U6 snRNA-associated Sm-like protein LSm8	LSM8	3	3	3	1		1	1	1	1						25485000
P09960;P09960-2;P09960-4;P09960-3	Leukotriene A-4 hydrolase	LTA4H	6	7	7	2	5	1	3	6	4	4	6	7	25334000	28886000	27066000	22424000	24460000		29828000	26127000	29294000	31733000	30159000	31904000
Q9Y383;Q96HJ9-2;Q9Y383-3;Q9Y383-2	Putative RNA-binding protein Luc7-like 2	LUC7L2	2	3	3	3	3	3	2	2	3	2	3	3	54800000	48643000	48523000	63047000	56475000	58979000	32705000	23250000	33569000	61780000	63318000	55336000
O95232;O95232-2	Luc7-like protein 3	LUC7L3	5	5	5	4	4	2	3	2	3	4	5	4	29221000	27809000	31422000	29325000	27241000	28361000	29225000	33837000	30950000	28711000	30987000	35831000
O75608-2;O75608	Acyl-protein thioesterase 1	LYPLA1	3	5	3	2	3	2	3	2	3	2	1	2	33015000	34667000	31076000	40282000	41898000	38280000	37898000		32553000			25863000
O95372	Acyl-protein thioesterase 2	LYPLA2	1	1	2								1	1												12826000
Q5U5X0	Complex III assembly factor LYRM7	LYRM7	1	1	1		1	1	2	2	2											7637500	11957000
Q8WZA0;Q8WZA0-2	Protein LZIC	LZIC		1	1		1		1		1	1		1					6013100		7699700
Q9ULX9-2;Q9ULX9;O15525	Transcription factor MafF	MAFF	2	3	3	1	1						1	1	26801000	31656000	32246000		19254000
Q9UNF1-2;Q9UNF1	Melanoma-associated antigen D2	MAGED2		1									1	1												1478600
Q96A72	Protein mago nashi homolog 2	MAGOHB	1	1	1			1	1	1	1				65278000	66972000	65774000	50380000	65455000	62812000	69521000	55413000	70584000	43355000	35984000	53516000
Q969L2	Protein MAL2	MAL2	1	1	1			1	1	1	1	1	1	1									5397700
Q96EH3	Mitochondrial assembly of ribosomal large subunit protein 1	MALSU1	2	1	1				1	1	1		1		15059000
Q9GZQ8;A6NCE7;Q9H492;Q9H492-2	Microtubule-associated proteins 1A/1B light chain 3B;Microtubule-associated proteins 1A/1B light chain 3 beta 2;Microtubule-associated proteins 1A/1B light chain 3A	MAP1LC3B	3	3	3	1	2	2	3	2	3	1	2	2	34825000	39872000	39636000		38756000	34345000	43230000	34134000	37668000		34919000	46050000
Q02750-2;Q02750	Dual specificity mitogen-activated protein kinase kinase 1	MAP2K1	1	1	1					1	1	1										7095700
P36507	Dual specificity mitogen-activated protein kinase kinase 2	MAP2K2	1	2	1	1	1	2	2	4	3	4	2	2		21305000	25593000		21074000	18513000	20842000	17366000	17477000	22927000	15091000	28454000
P45985;P45985-2	Dual specificity mitogen-activated protein kinase kinase 4	MAP2K4	2	2	1		1		1				1		5937400	7614500
P27816-6;P27816;P27816-2;P27816-5;P27816-7;P27816-4	Microtubule-associated protein 4	MAP4	2	3	5	1	2	2	2	1	3	3	3	3	13671000		15913000			14603000	14554000		14722000		14380000	15148000
P28482;P28482-2	Mitogen-activated protein kinase 1	MAPK1	7	6	7	5	4	3	5	6	5	5	6	6	82057000	87687000	83413000	77690000	102610000	81228000	105200000	102610000	99812000	99675000	125180000	132270000
Q8NDC0	MAPK-interacting and spindle-stabilizing protein-like	MAPK1IP1L	1	1	1	1	1	1	1	1	1	1	1	1
Q15691	Microtubule-associated protein RP/EB family member 1	MAPRE1	10	10	10	7	11	10	9	9	10	9	10	11	328270000	328670000	337950000	339280000	326740000	291320000	321840000	294520000	283120000	203700000	199990000	183960000
P29966	Myristoylated alanine-rich C-kinase substrate	MARCKS	3	3	3	1	3	2	3	3	3	3	3	3	39158000	29409000	34228000		32639000	37483000	30711000	31695000	28294000	32851000	28291000	24675000
P49006	MARCKS-related protein	MARCKSL1	1	1	1	1	1	1						1						7859300
Q9NX47	E3 ubiquitin-protein ligase MARCH5	MARH5	1	2	1		3		2	2	3	1	2	3		17805000			21074000		24300000	20321000	25129000		27372000	21862000
P56192-2;P56192	Methionine--tRNA ligase, cytoplasmic	MARS		1						1	1		1	1									1916200
P31153;P31153-2;Q00266	S-adenosylmethionine synthase isoform type-2	MAT2A	4	4	5	1	5	2	4	3	4	3	3	4	60109000	60417000	64479000		60228000	59537000	49202000	42892000	48452000	53368000	50528000	48187000
Q9NZL9-4;Q9NZL9-2;Q9NZL9;Q9NZL9-3;Q9NZL9-5	Methionine adenosyltransferase 2 subunit beta	MAT2B	2	3	4	1	3	1	2	3	4	3	3	3	24812000	20344000	20631000		22484000		22969000	23452000	22239000	19467000	25558000	26380000
P43243;P43243-2	Matrin-3	MATR3	12	9	10	6	10	5	8	10	9	7	8	8	129330000	117280000	124200000	69832000	105630000	99658000	112570000	98131000	117220000	84258000	95547000	91314000
P56270-3;P56270;P56270-2	Myc-associated zinc finger protein	MAZ		2	1	1	2						1	2		9851100			14414000							5713300
O95983-2;O95983	Methyl-CpG-binding domain protein 3	MBD3	4	2	2	1	2	2	1	1	3	1	1	2	14852000	16810000	19816000		14512000	12715000			17998000
Q9NR56-3;Q9NR56-4;Q9NR56-6;Q9NR56-2;Q9NR56-5	Muscleblind-like protein 1	MBNL1	1	1	1		1	1	1	1	1		1	1									8962900
Q9NR56;Q9NR56-7;Q9NUK0-2;Q9NUK0;Q9NUK0-4;Q9NUK0-3	Muscleblind-like protein 1	MBNL1	2	2	2	2	2	1	2	2	2	2	2	2	124210000	116880000	117050000	97584000	116090000	123120000	144210000	95204000	123070000	72712000	124580000	90530000
Q5VZF2-3;Q5VZF2-2;Q5VZF2	Muscleblind-like protein 2	MBNL2	1	2	1	1	2	1	1	1	1	1	2	3		20852000			17803000						28558000	20899000
Q96N66;Q96N66-3;Q96N66-2	Lysophospholipid acyltransferase 7	MBOAT7	3	2	1	1	1	1	3	2	2	2	3	1		17162000					23507000	18971000	23413000	19986000	29619000
Q8IVS2;Q8IVS2-2	Malonyl-CoA-acyl carrier protein transacylase, mitochondrial	MCAT					2		2	2			1						9441000
Q9HCC0-2;Q9HCC0	Methylcrotonoyl-CoA carboxylase beta chain, mitochondrial	MCCC2								1	1												1931700
Q8NI22-2;Q8NI22-3;Q8NI22	Multiple coagulation factor deficiency protein 2	MCFD2	2	2	2	2	2	2	2	2	2	2	2	1	82588000	75630000	70094000	69500000	51090000	74187000	62731000	57517000	57960000	44285000	41026000	36184000
P49736	DNA replication licensing factor MCM2	MCM2	1	3	2	1			2	2	6										9538800	11693000	11958000
P25205;P25205-2	DNA replication licensing factor MCM3	MCM3	1			2	1	1	2	2	1	1	1	1								9949000
P33991	DNA replication licensing factor MCM4	MCM4	1	3	2		2	1	4	3	3	1	1	1							15013000	13582000	15698000
Q14566	DNA replication licensing factor MCM6	MCM6	2	3	3	2	2	2	4	4	4	1	2	4	20374000	20332000	20149000		24970000		19264000	18582000	21806000			18933000
P33993;P33993-3;P33993-2	DNA replication licensing factor MCM7	MCM7	1	1	2				1	2							5827100
Q9ULC4-2;Q9ULC4;Q9ULC4-3	Malignant T-cell-amplified sequence 1	MCTS1	5	4	4	1	3	4	4	4	4	2	2	3	29498000	39333000	34540000	18812000	38140000	35961000	32734000	43167000	36598000	42738000	36589000	33249000
P40925;P40925-3;P40925-2	Malate dehydrogenase, cytoplasmic	MDH1	10	10	10	4	8	9	8	7	8	8	7	8	158560000	149470000	148710000	114590000	158500000	147290000	131880000	116010000	135370000	117610000	128550000	123770000
P40926;P40926-2	Malate dehydrogenase, mitochondrial	MDH2	14	14	15	14	14	14	14	14	14	14	14	14	1027300000	989860000	975540000	885740000	957540000	927830000	1035500000	1037400000	1065700000	836990000	895930000	897940000
Q16626	Male-enhanced antigen 1	MEA1	1		1		1			1	1
Q96RN5-3;Q96RN5-2;Q96RN5	Mediator of RNA polymerase II transcription subunit 15	MED15	1	1	2					2			1	1	6953700	3199700	11139000								8245200
Q9Y3C7	Mediator of RNA polymerase II transcription subunit 31	MED31	1	1	1												4164600
Q9Y316-2;Q9Y316;Q9Y316-3	Protein MEMO1	MEMO1	1	2	2	2	2	1	2	1	1		1	1		14458000	13287000	17461000	19074000		15473000
Q14696	LDLR chaperone MESD	MESDC2	1	2	2	1		1						1		21125000	23887000
P53582	Methionine aminopeptidase 1	METAP1	4	4	4	1	3	2	2	3	3	1	1	1	26768000	29543000	31225000		26873000	29302000	26985000	24966000	25839000
P50579-3;P50579;P50579-2	Methionine aminopeptidase 2	METAP2		3			1	1	2	1	2	1									6520200		5551500
Q99685;Q99685-2	Monoglyceride lipase	MGLL	1	2	3			1	2	1	2	1	2			8465600	11391000
P16455	Methylated-DNA--protein-cysteine methyltransferase	MGMT	1	1	1		1	1	1	1	1	2	2	2										10253000	10817000	9933000
P08493;P08493-2	Matrix Gla protein	MGP	1	1	1	1	1	1				1	1	1						11043000
P10620;P10620-2	Microsomal glutathione S-transferase 1	MGST1	3	3	2		3	2	3	2	2	2	4	4	41296000	32452000	37595000		34568000		37871000	37380000	41358000	38047000	47064000	47083000
Q99735-2;Q99735	Microsomal glutathione S-transferase 2	MGST2											1	1												4651000
O14880	Microsomal glutathione S-transferase 3	MGST3						1	1	1		1	1	2												11535000
P14174	Macrophage migration inhibitory factor	MIF	4	4	4	3	4	4	4	4	4	4	4	4	1195000000	1165600000	1057000000	817190000	1023500000	1044400000	1074600000	969150000	1036800000	855870000	1063700000	1120700000
Q8IVT2	Mitotic interactor and substrate of PLK1	MISP	2	1	1	1	1			1	1												2915200
Q15773	Myeloid leukemia factor 2	MLF2	6	6	5	2	4	5	3	5	5	3	4	4	102870000	99181000	59536000	95349000	104180000	126520000	107830000	103050000	83524000	70413000	79598000	104950000
Q13015	Protein AF1q	MLLT11	1	1	1		2	1	1	1	1	1	1	1					15906000
Q9H3L0	Methylmalonic aciduria and homocystinuria type D protein, mitochondrial	MMADHC	2	2	1	1	1		1		1				13628000	10724000
Q8N4V1;Q8N4V1-2	Membrane magnesium transporter 1	MMGT1	1	1	1								1
P50281	Matrix metalloproteinase-14	MMP14	4	4	3	1	5	2	4	2	3	5	5	6	58684000	54345000	53097000		56309000	54633000	69777000	55444000	65144000	96971000	105670000	96856000
Q9BU76-3;Q9BU76-4;Q9BU76;Q9BU76-2	Multiple myeloma tumor-associated protein 2	MMTAG2	2	2	2	1	1		1	2	2	1	1	2	18026000	13504000	11690000
P51948;P51948-2	CDK-activating kinase assembly factor MAT1	MNAT1	2	3	3	2	1	1	2	2	2			1		17389000		10320000			11193000	12863000	9747000
Q9H8S9;Q9H8S9-2	MOB kinase activator 1A	MOB1A	1	1	1	1	1	1	1	1	1	1	1	1	105330000	99197000	90910000	82391000	103450000	87586000	87517000	81715000	78052000	63123000	70568000	72578000
Q9Y3A3-2;Q9Y3A3-3;Q9Y3A3	MOB-like protein phocein	MOB4	3	3	3		1		1	2	1	1	2	2	18094000	15655000	17049000					14430000			17856000	17639000
Q9UBU8-2;Q9UBU8-3;Q9UBU8	Mortality factor 4-like protein 1	MORF4L1	3	1	3	1				1	1				13129000		12269000
Q15014	Mortality factor 4-like protein 2	MORF4L2	7	5	5	4	4	4	3	3	4	4	5	5	93234000	86517000	86661000	83806000	88587000	75598000	86291000	76865000	81815000	54717000	59024000	55499000
Q8TAP9	M-phase-specific PLK1-interacting protein	MPLKIP	1	3	1	3	3	2	1	1	2	1	2	3		27795000	29204000	25626000	31452000	26768000			28045000		28575000	25564000
Q00013-2;Q00013-3;Q00013	55 kDa erythrocyte membrane protein	MPP1	3	4	4		2		2	3	3		2	1	16924000	17314000	12433000		21024000			19955000	17660000		13518000
P25325;P25325-2	3-mercaptopyruvate sulfurtransferase	MPST		2	2				1	1						8271400
O60487	Myelin protein zero-like protein 2	MPZL2	2	1	1								1	1	12174000
Q9Y605;Q96HT8	MORF4 family-associated protein 1	MRFAP1	3	3	3	2	3	2	2	2	3	3	3	3	112800000	110640000	112970000	84002000	96316000	98211000	81362000	81892000	88246000	59209000	66993000	57081000
Q9NV56	MRG/MORF4L-binding protein	MRGBP	1	1	2					1							7031100
Q9BWK5-4;Q9BWK5	Modulator of retrovirus infection homolog	MRI	2	3	3		1		2	2	2		1		15964000	13678000	13909000				16612000	13385000	13543000
Q9Y3B7;Q9Y3B7-2;Q9Y3B7-3	39S ribosomal protein L11, mitochondrial	MRPL11	7	5	5	5	6	6	6	5	5	6	5	6	109770000	104420000	92998000	112980000	95284000	94030000	100200000	94106000	94997000	66314000	67814000	64465000
P52815	39S ribosomal protein L12, mitochondrial	MRPL12	3	3	3	1	4	2	2	2	2	1	2	1	17627000	18516000	18917000		18842000	22004000	18704000	18331000	17519000		12025000
Q9BYD1	39S ribosomal protein L13, mitochondrial	MRPL13	4	4	2	3	4	6	5	4	3	2	1	2	26502000	33259000	27334000	37975000	44144000	35750000	43910000	24623000	29453000	21902000		19483000
Q6P1L8	39S ribosomal protein L14, mitochondrial	MRPL14	5	5	5	5	4	4	4	3	5	3	5	4	71689000	67490000	70070000	73723000	78262000	76268000	58022000	60133000	48255000	47600000	48115000	43177000
Q9P015	39S ribosomal protein L15, mitochondrial	MRPL15		1			1		1	1	1										2658200
Q9NRX2	39S ribosomal protein L17, mitochondrial	MRPL17	6	4	4	4	4	4	3	3	3	2	3	2	49882000	50956000	50015000	34686000	52804000	47886000	42889000	46085000	37512000	22920000	33792000	28082000
P49406	39S ribosomal protein L19, mitochondrial	MRPL19	2	1	1		1			1	1		1	1					4620500
Q5T653	39S ribosomal protein L2, mitochondrial	MRPL2	1	1	2		2	1	2	1	2	1	2	1			16141000		16145000		15393000		17924000		12533000
Q9NWU5-2;Q9NWU5-3;Q9NWU5	39S ribosomal protein L22, mitochondrial	MRPL22		1	1	1	2		2	1	2	2	1						18051000		14974000		17606000
Q16540	39S ribosomal protein L23, mitochondrial	MRPL23	2	2	3	1	1	1	1	2	1		1		19719000	17167000	16940000					14376000
Q96A35	39S ribosomal protein L24, mitochondrial	MRPL24	4	3	3	2	4	3	3	3	4	3	3	4	33252000	33129000	29385000	43871000	35637000	34381000	34174000	43642000	38880000	41287000	30022000	37041000
Q9P0M9	39S ribosomal protein L27, mitochondrial	MRPL27	2	2	3	2	2	2	3	2	2	2	2	2	43339000	33980000	29581000	40167000	35272000	37629000	35070000	33146000	31509000	25916000	28021000	30016000
Q13084	39S ribosomal protein L28, mitochondrial	MRPL28		2	2		1	1	1	2	1						4119300
O75394	39S ribosomal protein L33, mitochondrial	MRPL33	1	1	1	1	1	1	1	1	1	1	1	1	17488000	22687000	20719000		16874000	17496000	20585000	13545000	14994000	19291000	13940000	17503000
Q9BYD3-2;Q9BYD3	39S ribosomal protein L4, mitochondrial	MRPL4					1	1	1	1												8041100
Q9NQ50	39S ribosomal protein L40, mitochondrial	MRPL40	1	2	1											8494600
Q8IXM3	39S ribosomal protein L41, mitochondrial	MRPL41	4	4	3	3	6	4	3	3	4	2	2	3	29200000	30742000	28432000	23668000	27996000	29977000	33359000	31299000	27053000	15762000	15585000	24582000
Q9Y6G3	39S ribosomal protein L42, mitochondrial	MRPL42	1	1	1	1	1	1					1	1	14723000	18120000	16882000	14313000	17902000	17004000					9933200	9231900
Q9H9J2	39S ribosomal protein L44, mitochondrial	MRPL44	1	2	3				2	2	1		1				6799400				7071500	7922700
Q9HD33-2;Q9HD33	39S ribosomal protein L47, mitochondrial	MRPL47	1	1	2	1	1			1	2	1					11028000						13028000
Q13405	39S ribosomal protein L49, mitochondrial	MRPL49	5	4	4	3	5	5	4	4	4	3	3	3	54965000	60689000	61344000	46577000	52483000	55855000	49531000	44200000	42157000	37225000	33400000	33117000
Q8N5N7-2;Q8N5N7	39S ribosomal protein L50, mitochondrial	MRPL50	1	1	1		1	1	1	1
Q4U2R6	39S ribosomal protein L51, mitochondrial	MRPL51	1	1				1	1	2	1	1	1	1									6738700
Q6P161	39S ribosomal protein L54, mitochondrial	MRPL54	1	2	3	1	2	2	3	3	3	2	3	2		38868000	36612000		32480000	31898000	36558000	40642000	46532000	29778000	43328000	32798000
Q9BQC6	Ribosomal protein 63, mitochondrial	MRPL57	2	2	1				1	1				1	23374000
Q9BYD2	39S ribosomal protein L9, mitochondrial	MRPL9	1	3	2		1		2	3	2			1		18731000						17110000
O60783	28S ribosomal protein S14, mitochondrial	MRPS14		2	1		2		1	1	1			1		5495600			9332500
Q9NVS2;Q9NVS2-2;Q9NVS2-3	28S ribosomal protein S18a, mitochondrial	MRPS18A	4	5	5	3	2	3	3	4	2	4	4	5	30929000	27821000	25841000	35020000	27798000	30075000	27226000	26166000	23090000	32529000	34006000	41536000
Q9Y676	28S ribosomal protein S18b, mitochondrial	MRPS18B	1	3	1	2	3	1				1	1	1		20537000		24016000	20336000
P82921	28S ribosomal protein S21, mitochondrial	MRPS21	2	2	2	2	2	1	2	2	2	2	2	2	23235000	26426000	25677000	23524000	20552000		24184000	25617000	23363000	26162000	24429000	26725000
Q9Y3D9	28S ribosomal protein S23, mitochondrial	MRPS23		1	1											1927700
P82663;P82663-3;P82663-2	28S ribosomal protein S25, mitochondrial	MRPS25	3	3	3	3	3	3	3	3	1		1		19077000	26185000	23336000	24639000	26269000	26567000	26388000	24412000
Q9BYN8	28S ribosomal protein S26, mitochondrial	MRPS26	5	4	4	3	4	4	2	2	3	2	4	4	42660000	44199000	45655000	45706000	59492000	49421000	41168000	48216000	46343000	31760000	35226000	28146000
Q92552;Q92552-2	28S ribosomal protein S27, mitochondrial	MRPS27				1	1											1725400
Q9Y2Q9	28S ribosomal protein S28, mitochondrial	MRPS28	3	4	3	1	2	2	2	1	2	1	2		12159000	12399000	15161000		21970000		18193000		15389000
Q9Y291	28S ribosomal protein S33, mitochondrial	MRPS33	1			1	1		1	1								4819500
P82930	28S ribosomal protein S34, mitochondrial	MRPS34	1	2	1		1		1	1	1		1	2		8046700	10907000		12416000							6589300
P82909	28S ribosomal protein S36, mitochondrial	MRPS36	4	2	2	1	3	1	2	1	1	2	1	2	28525000	25042000	24245000		16178000		23732000				34031000	19371000
P82932	28S ribosomal protein S6, mitochondrial	MRPS6	2	3	3	1	2		1	2	1		2	1	21172000	17899000	19823000								23838000
Q9Y2R9	28S ribosomal protein S7, mitochondrial	MRPS7	8	8	8	5	7	6	8	8	8	5	7	6	151950000	158240000	160580000	141870000	163390000	154590000	150660000	144550000	146570000	85109000	138430000	139920000
P82933	28S ribosomal protein S9, mitochondrial	MRPS9	1	1	1					1							2651100
Q96E11-8;Q96E11-3;Q96E11;Q96E11-7;Q96E11-5;Q96E11-6;Q96E11-4;Q96E11-2	Ribosome-recycling factor, mitochondrial	MRRF	3	1	2		1		1	1					18083000
Q96DH6;Q96DH6-2;Q96DH6-3;O43347	RNA-binding protein Musashi homolog 2	MSI2	3	4	3		3	1	3	2	3	2	4	4	23466000	16061000	21270000		20283000		19145000	15935000	20071000	20075000	21186000	22432000
P26038	Moesin	MSN	4	8	10	5	5	5	5	3	3	7	6	9	104380000	113670000	128050000	128510000	143450000	136370000	130050000	128090000	127200000	164980000	142210000	140230000
O94776;O94776-2;Q13330-2;Q9BTC8-2;Q9BTC8;Q13330-3;Q13330	Metastasis-associated protein MTA2	MTA2	2	2	5	3	2	1	1	3	6	1	4	4		15770000	18310000	19455000	16606000			15425000	16457000		19289000	19315000
Q13126-4;Q13126;Q13126-3;Q13126-2;Q13126-7;Q13126-6;Q13126-5	S-methyl-5-thioadenosine phosphorylase	MTAP	6	5	6	3	5	3	5	4	3	2	3	5	39056000	47354000	49101000	31247000	46586000	45513000	42931000	46938000	37911000	39802000	30295000	31172000
P00846	ATP synthase subunit a	MT-ATP6					1	1	1	1	1	1	1	1
P03928	ATP synthase protein 8	MT-ATP8	1	1	1		1	1					1	1						19385000
Q9Y6C9	Mitochondrial carrier homolog 2	MTCH2	1	1			2		2	3	2	3	1						13681000		10801000	12511000	13787000	12406000
P00403	Cytochrome c oxidase subunit 2	MT-CO2	3	4	2	1	2	1	2	2	2	2	3	5	28292000	26692000	37502000		30500000		32029000	34955000	37626000	74966000	77874000	73643000
P00156	Cytochrome b	MT-CYB	1	1	1		1	1	1	1	1	1	1	1
P11586	C-1-tetrahydrofolate synthase, cytoplasmic;Methylenetetrahydrofolate dehydrogenase;Methenyltetrahydrofolate cyclohydrolase;Formyltetrahydrofolate synthetase;C-1-tetrahydrofolate synthase, cytoplasmic, N-terminally processed	MTHFD1	14	16	12	15	19	12	14	16	17	18	15	16	165850000	176830000	180330000	228650000	216350000	202210000	210700000	213310000	203330000	182090000	164880000	158810000
P13995;P13995-2	Bifunctional methylenetetrahydrofolate dehydrogenase/cyclohydrolase, mitochondrial;NAD-dependent methylenetetrahydrofolate dehydrogenase;Methenyltetrahydrofolate cyclohydrolase	MTHFD2	4	4	4	3	1	1	1	1	1				45793000	46121000	41733000	51281000
P58546	Myotrophin	MTPN	2	2	1	1	2	2	2	2	2	2	2	2	67784000	61300000			61318000	55514000	53136000	53045000	50243000	47195000	45707000	43201000
Q13505-3;Q13505;Q13505-2	Metaxin-1	MTX1	5	3	4	4	4	3	4	4	5	3	4	3	38592000	38879000	34668000	44520000	38308000	38281000	42879000	41002000	38874000	29626000	39407000	33241000
O75431;O75431-2	Metaxin-2	MTX2	1	1	1	1	2	2	2	2	2	1	1	3								20959000	27815000
P15941-4;P15941-3;P15941;P15941-2;P15941-15;P15941-6;P15941-7;P15941-17;P15941-11;P15941-8;P15941-12;P15941-16;P15941-9;P15941-13;P15941-10;P15941-5	Mucin-1;Mucin-1 subunit alpha;Mucin-1 subunit beta	MUC1	2	3	3	3	3	3	2	1		2	2	2	19675000	17755000	14903000	28530000	14754000	21710000	22491000			13431000	19493000	29738000
Q96EY5-3;Q96EY5;Q96EY5-2	Multivesicular body subunit 12A	MVB12A	1		1		1	1	1	1				1								4984100
Q14764	Major vault protein	MVP	8	11	8	7	13	7	10	13	16	22	24	21	80851000	100760000	91446000	104410000	116500000	114690000	133560000	131210000	128360000	222230000	191880000	188710000
Q96S97	Myeloid-associated differentiation marker	MYADM	4	4	3	2	2	3	2	3	3	3	4	3	107590000	120320000	128580000	114500000	140870000	105210000	130810000	156260000	190470000	209470000	287780000	246180000
Q969H8	Myeloid-derived growth factor	MYDGF	3	4	4	3	4	4	3	3	3	4	4	4	109660000	106600000	108150000	126150000	119260000	116970000	117040000	104850000	112940000	100840000	94943000	93462000
Q8WXC6	Myeloma-overexpressed gene 2 protein	MYEOV2	1	1	1	1	1	1	1	1	1	1	1	1
Q7Z406;Q7Z406-6;Q7Z406-2;Q7Z406-5;Q7Z406-4	Myosin-14	MYH14	2	1	1	1	1	2	2	1	1	1	1	1	3454300000					3734700000	4612100000
P35579;P35579-2;P35749-4;P35749-3;P35749;P35749-2;P35580;P35580-5;P35580-2;P35580-3;P35580-4	Myosin-9	MYH9	31	32	34	23	31	26	30	33	35	39	39	37	333680000	352200000	418510000	482420000	361840000	351460000	424010000	402690000	444570000	570540000	519490000	495310000
P05976-2;P05976;P08590	Myosin light chain 1/3, skeletal muscle isoform;Myosin light chain 3	MYL1	1	2	1	2	2	2	2	1	2	2	2	1	100400000	101820000	115440000	112610000	113440000	113040000	124230000	118750000	122340000	158620000	131300000	141830000
P19105;O14950	Myosin regulatory light chain 12A;Myosin regulatory light chain 12B	MYL12A	3	3	3	2	3	3	3	3	3	3	3	3	1233900000	1235300000	1191200000	1024400000	1285600000	1303700000	1511400000	1295100000	1260300000	1505400000	1383100000	1536200000
P60660-2;P60660;P14649	Myosin light polypeptide 6	MYL6	8	8	9	8	9	9	9	9	9	9	9	9	2732100000	2756100000	2700500000	2484900000	2837000000	2831000000	2849400000	2532200000	2611200000	3183900000	3198900000	3266900000
P24844;P24844-2	Myosin regulatory light polypeptide 9	MYL9	2	2	2	2	2	2	2	2	2	2	2	2	67292000	65919000	60993000	63712000	71214000		78037000	76508000	74877000	151690000	152680000	140880000
Q9NZM1-6;Q9NZM1-3;Q9NZM1;Q9NZM1-2;Q9NZM1-5;Q9NZM1-7;Q9NZM1-8;Q9NZM1-4;O75923-15;O75923-3;O75923-9;O75923;O75923-14;O75923-6;O75923-12;O75923-5;O75923-11;O75923-4;O75923-10;O75923-2;O75923-8;O75923-7;O75923-13	Myoferlin	MYOF	9	9	13	6	9	4	5	10	10	13	18	15	51360000	49302000	66454000	41801000	64790000	14933000	46292000	53003000	60642000	77729000	89928000	94443000
Q6P582	Mitotic-spindle organizing protein 2A	MZT2A	1	1	1											2788800
Q6NZ67	Mitotic-spindle organizing protein 2B	MZT2B		2	2			1	1	2	2	1	1	1	33644000	40643000	38344000		35243000	42639000	33613000	32183000	37386000
P41227;P41227-2;Q9BSU3	N-alpha-acetyltransferase 10	NAA10	3	6	6	2	7	5	4	6	6	3	4	1	33428000	38584000	33396000	48920000	59909000	48773000	36571000	44697000	45758000	22730000	30371000
Q9GZZ1;Q9GZZ1-2	N-alpha-acetyltransferase 50	NAA50	6	6	5	5	6	4	4	3	4	3	4	2	57142000	64678000	48626000	70857000	69798000	64149000	52639000	46923000	47015000	31651000	28489000	25982000
Q13765;E9PAV3-2;E9PAV3;Q9BZK3	Nascent polypeptide-associated complex subunit alpha;Nascent polypeptide-associated complex subunit alpha, muscle-specific form	NACA	5	4	5	4	5	5	5	5	5	5	4	5	261940000	254340000	262210000	256810000	286440000	241440000	252660000	231600000	228290000	169000000	173800000	164680000
Q9UJ70;Q9UJ70-2	N-acetyl-D-glucosamine kinase	NAGK	3	3	3	1	2	1	2	2	3	2	3	5	18191000	18720000	20043000		19207000		22298000	16917000	19954000	22012000	26357000	23996000
P43490	Nicotinamide phosphoribosyltransferase	NAMPT	16	17	19	14	14	14	15	14	14	15	16	16	225950000	241840000	251270000	237600000	253260000	252450000	239200000	241100000	224460000	266930000	273960000	288980000
Q9NR45	Sialic acid synthase	NANS	4	3	3	2	5	3	4	3	4	3	6	6	53469000	50216000	59545000	60104000	48311000	46264000	45744000	47338000	52282000	48918000	43540000	42282000
P55209-2;P55209;P55209-3	Nucleosome assembly protein 1-like 1	NAP1L1	5	5	5	3	3	5	4	6	5	5	4	5	123390000	130670000	115180000	84428000	115930000	125790000	128200000	105330000	120030000	96385000	88187000	94448000
Q99733;Q99733-2	Nucleosome assembly protein 1-like 4	NAP1L4		2	3	1	2		2	1	2		2	2		8742700	9136200		6723700		8579700		8012000			8113700
P54920;Q9H115-3;Q9H115-2;Q9H115	Alpha-soluble NSF attachment protein	NAPA	3	6	5		4	3	6	4	6	6	6	6	36064000	36571000	36776000		35054000	31719000	39163000	36966000	41014000	44822000	45669000	50328000
Q6XQN6-3;Q6XQN6	Nicotinate phosphoribosyltransferase	NAPRT								1	1		1	1									5021600
O43776;O43776-2	Asparagine--tRNA ligase, cytoplasmic	NARS	1	2	1		2	2	2	2	3	2	2	2								16536000	16899000		20350000
Q09161	Nuclear cap-binding protein subunit 1	NCBP1	1	3	1	2	1		1	1	1	2	2			16023000		14866000							13828000
P52298-3;P52298;P52298-2	Nuclear cap-binding protein subunit 2	NCBP2	2	2	2	1	2	2	2	2	2	2	2	2	18252000	17724000	19308000		19038000	18998000	18248000	18307000	16903000	17889000	19187000	17613000
Q6PIU2;Q6PIU2-2;Q6PIU2-3	Neutral cholesterol ester hydrolase 1	NCEH1	2	2	2	1	2		2	3	4		1						17509000		17974000	16667000	17871000
P19338	Nucleolin	NCL	12	14	11	11	14	12	12	11	13	14	11	11	266950000	232310000	244370000	277250000	248760000	265750000	273130000	284850000	268480000	333430000	261560000	276630000
Q969V3-2;Q969V3	Nicalin	NCLN	2	1	1		2				1								8094700
Q9BT67;Q9BT67-2	NEDD4 family-interacting protein 1	NDFIP1	2	2	2	1	2	2	3	2	2	2	2	2	10302000	9375000	10544000			6565000	11963000	16600000	16278000	7227500	10437000	11059000
Q92597;Q92597-3;Q92597-2	Protein NDRG1	NDRG1	1	2		2	2	1	1	3	1	1	1	1				25901000			19491000	16101000	17478000	19613000
Q9UI09;Q9UI09-2	NADH dehydrogenase [ubiquinone] 1 alpha subcomplex subunit 12	NDUFA12	4	4	4	4	5	7	4	4	4	4	4	4	105860000	94769000	102510000	104750000	93560000	107300000	77201000	72030000	95280000	62248000	70332000	70721000
Q9P0J0;Q9P0J0-2	NADH dehydrogenase [ubiquinone] 1 alpha subcomplex subunit 13	NDUFA13	2	3	3	1	1	2	1	1	1	1	1	1		32918000	29869000
O00483	Cytochrome c oxidase subunit NDUFA4	NDUFA4	1	1	1		1	1	1	1	1	1											12431000
Q16718-2;Q16718	NADH dehydrogenase [ubiquinone] 1 alpha subcomplex subunit 5	NDUFA5	2	2	2	1	1	2	1	2	2	1	2	2	21508000	22935000	24010000			19193000		21399000	24835000		15779000	19771000
P56556	NADH dehydrogenase [ubiquinone] 1 alpha subcomplex subunit 6	NDUFA6	3	3	3	3	5	3	2	3	2	1	1	2	34151000	42268000	41141000	30394000	69572000	51009000	51644000	41482000			22565000	31449000
O95182	NADH dehydrogenase [ubiquinone] 1 alpha subcomplex subunit 7	NDUFA7	2	2	3	1	2	1	2	2	2	1	3	2	26762000	20320000	27152000	33285000	25375000		21543000	15815000	19261000	15669000	26657000	31297000
P51970	NADH dehydrogenase [ubiquinone] 1 alpha subcomplex subunit 8	NDUFA8	1	2	1	2	3	1	1		1			1		12155000
O14561	Acyl carrier protein, mitochondrial	NDUFAB1	4	2	4	2	2	3	1	1	2	1	1	2	29730000	31508000	34691000	25932000	35172000	31089000			30094000			23135000
Q8N183	Mimitin, mitochondrial	NDUFAF2	2	3	3	1	3	3	2	2	3				16970000	18358000	19873000		17518000	19209000		17008000	18210000
Q9BU61;Q9BU61-2	NADH dehydrogenase [ubiquinone] 1 alpha subcomplex assembly factor 3	NDUFAF3	4	5	5	3	1	1	3	3	4	2	3	2	26987000	31184000	25782000	26805000			28679000	30878000	30018000	22346000	20375000	24717000
O75438;O75438-2	NADH dehydrogenase [ubiquinone] 1 beta subcomplex subunit 1	NDUFB1	2	2	3	1	2	1	3	3	3	1	2	2	30185000	28050000	25573000				28164000	33903000	33468000		29128000
O96000;O96000-2	NADH dehydrogenase [ubiquinone] 1 beta subcomplex subunit 10	NDUFB10	5	6	6	4	5	6	5	6	6	5	3	6	121360000	146080000	138810000	127220000	156200000	158940000	138120000	160970000	145900000	104520000	105970000	113930000
Q9NX14;Q9NX14-2	NADH dehydrogenase [ubiquinone] 1 beta subcomplex subunit 11, mitochondrial	NDUFB11	2	1	2					1			1	1	15736000		17318000
O43676	NADH dehydrogenase [ubiquinone] 1 beta subcomplex subunit 3	NDUFB3	1	2	2		2		1	2	1					11548000						12021000
O95168-2;O95168	NADH dehydrogenase [ubiquinone] 1 beta subcomplex subunit 4	NDUFB4	2	1	2		1										9678900
O95139	NADH dehydrogenase [ubiquinone] 1 beta subcomplex subunit 6	NDUFB6	1	2	2		1	1	2	2	2	1	1	1		20628000	32660000			27808000	26135000	27610000	26562000	16275000		18252000
P17568	NADH dehydrogenase [ubiquinone] 1 beta subcomplex subunit 7	NDUFB7	1		1	1			1				1	1							9838500
O95169-3;O95169;O95169-2	NADH dehydrogenase [ubiquinone] 1 beta subcomplex subunit 8, mitochondrial	NDUFB8	4	4	4	3	4	4	4	4	4	4	4	4	64695000	66308000	68168000	69119000	85021000	74090000	67395000	77782000	84651000	54324000	72155000	73274000
Q9Y6M9	NADH dehydrogenase [ubiquinone] 1 beta subcomplex subunit 9	NDUFB9	3	4	3	3	3	4	3	5	4	4	4	4	80903000	84733000	80514000	82747000	90397000	76668000	86952000	94892000	88278000	64482000	84065000	81758000
P28331-3;P28331-4;P28331-5;P28331;P28331-2	NADH-ubiquinone oxidoreductase 75 kDa subunit, mitochondrial	NDUFS1	4	5	5		5	2	6	5	5	3	2	4	19746000	19900000	19703000		21989000	13627000	23420000	23246000	25562000	20483000	17272000	24516000
O75306-2;O75306	NADH dehydrogenase [ubiquinone] iron-sulfur protein 2, mitochondrial	NDUFS2	3	6	4	3	8	7	9	9	9	10	9	9	56403000	73255000	71866000	34817000	85278000	83462000	91345000	98440000	110030000	90943000	96924000	98190000
O43181	NADH dehydrogenase [ubiquinone] iron-sulfur protein 4, mitochondrial	NDUFS4	3	3	3	3	3	2	2	2	2	2	3	3	40688000	36577000	43228000	34272000	41813000	33979000	35782000	36865000	38314000	28031000	32225000	25998000
O43920	NADH dehydrogenase [ubiquinone] iron-sulfur protein 5	NDUFS5	4	3	2	2	1	2	3	4	3	1	3	3	37524000	32064000	36152000			33389000	32105000	33221000	32792000		27168000	25833000
O00217	NADH dehydrogenase [ubiquinone] iron-sulfur protein 8, mitochondrial	NDUFS8	2	2	2	1	2	2	2	2	2	2	2	2		17831000	15114000		18931000	34670000	18238000	24655000	17870000	15436000	11695000	15432000
P49821-2;P49821	NADH dehydrogenase [ubiquinone] flavoprotein 1, mitochondrial	NDUFV1	3	5	4	1	8	5	5	6	5	4	5	4	31282000	38963000	36322000		46794000	35696000	41809000	49378000	45306000	38830000	36238000	30193000
P19404	NADH dehydrogenase [ubiquinone] flavoprotein 2, mitochondrial	NDUFV2	5	5	6	4	6	4	5	5	6	5	4	3	80257000	78374000	84569000	71892000	80404000	68732000	83707000	80445000	79453000	56370000	54091000	46401000
P56181	NADH dehydrogenase [ubiquinone] flavoprotein 3, mitochondrial	NDUFV3		1	1		1		1												3950300
Q15843	NEDD8	NEDD8	3	2	3	1	1	1	2	2	2	1	1	1	70262000	78626000	73003000	69446000	51989000	58527000	68656000	69358000	71692000	64154000	61321000	59008000
Q8TDX7;Q9HC98;Q9HC98-3;Q9HC98-4;Q9HC98-2	Serine/threonine-protein kinase Nek7;Serine/threonine-protein kinase Nek6	NEK7		1	1				1	1	1	2	1	1										10729000
P18615;P18615-3;P18615-4	Negative elongation factor E	NELFE	3	1	2		1			1	1	2			17423000		13298000
Q9UMX5	Neudesin	NENF	1	1	1												2559800
Q9Y697-2;Q9Y697;Q9Y697-3	Cysteine desulfurase, mitochondrial	NFS1					1		2	2	2		1									22947000
Q9UMS0-3;Q9UMS0	NFU1 iron-sulfur cluster scaffold homolog, mitochondrial	NFU1	1	1	1		1	1	1	2		1	1	1								8990100
Q8NEJ9-2;Q8NEJ9	Neuroguidin	NGDN	1	1	1	1	1	1	1	2	2	1	1	1								5007100	5275600
Q9NX24	H/ACA ribonucleoprotein complex subunit 2	NHP2	2	1	1	1	1	1	3	2	2	3	1		39850000	40688000		31468000	44833000	28813000	40318000	35291000	37265000	28046000	28045000
P55769	NHP2-like protein 1;NHP2-like protein 1, N-terminally processed	NHP2L1	5	5	4	4	5	4	4	4	4	4	4	4	205990000	196590000	200560000	193300000	203740000	178480000	171870000	153190000	151280000	104620000	105270000	105270000
Q9BPW8	Protein NipSnap homolog 1	NIPSNAP1										2	1											11726000
Q9NQR4	Omega-amidase NIT2	NIT2			1				1		1										5322900
Q8N5F7;Q5M9Q1	NF-kappa-B-activating protein	NKAP	3	2	2	2	3	2	1	3	2	4	2	3	19312000	17616000	14499000	23479000	15125000	25003000		24962000	20773000	34417000	28716000	23645000
P43699;P43699-3;Q9H2Z4;P52952;Q99801-3;Q99801-4;Q99801-2;Q99801-5;Q99801;O15522;O95096;A6NCS4;Q8TAU0	Homeobox protein Nkx-2.1;Homeobox protein Nkx-2.4	NKX2-1	7	5	5	4	6	4	7	7	7	8	7	7	51809000	51051000	49184000	57925000	63075000	66681000	73190000	68107000	70285000	77852000	90210000	90021000
Q9BYT8	Neurolysin, mitochondrial	NLN	2	2	4	1	1	1	2		2		3	4	14468000	15924000	12401000						14181000		18159000	14713000
P15531;P15531-2	Nucleoside diphosphate kinase A	NME1	1	1	1	1	1	1	1	1	1		1	1	361210000	393760000	365230000	340770000	427840000	409110000	2267700	2164300	2707500		203060000	211390000
P22392-2;P22392	Nucleoside diphosphate kinase B	NME2	1	1	1	1	1	1	1	1	1	1	1	1	2818300000	3076800000	2941500000	2519200000	2793400000	3064900000	2737800000	2571000000	2449200000	1544000000	1617900000	1781300000
Q9C002	Normal mucosa of esophagus-specific gene 1 protein	NMES1	5	4	5	2	5	3	1	4	4	5	6	6	63271000	65439000	64981000		53435000	61006000		54704000	60255000	114650000	112840000	130810000
P40261	Nicotinamide N-methyltransferase	NNMT	3	3	3	2	4	3	4	2	3	3	4	5	34119000	35938000	45897000	25904000	40078000	31735000	38343000	32017000	45053000	76562000	96747000	90026000
Q9H8H0;Q9H8H0-2	Nucleolar protein 11	NOL11	1	2	1		2			1						6620800
Q9UMY1	Nucleolar protein 7	NOL7		1	1
Q15233;Q15233-2	Non-POU domain-containing octamer-binding protein	NONO	12	12	12	10	11	8	11	9	12	10	13	10	276280000	322530000	313690000	295610000	335720000	298650000	262510000	296020000	314390000	289520000	363060000	338120000
Q9NPE3	H/ACA ribonucleoprotein complex subunit 3	NOP10	1	1			1							1					7832600
Q9Y3C1;Q9Y3C1-3;Q9Y3C1-2	Nucleolar protein 16	NOP16	3	3	4		4	1	1	2	1		1		18935000	23731000	25146000		14198000
Q9Y2X3	Nucleolar protein 58	NOP58	1	2	2	1	1				1		1			3895900	4242400
Q9Y314	Nitric oxide synthase-interacting protein	NOSIP	5	5	5	2	5	3	2	2	2	1	3	5	29392000	27690000	29652000	22484000	30347000	23395000	26818000	23132000	33272000		24539000	26766000
P61916;P61916-2	Epididymal secretory protein E1	NPC2	4	3	3	2	2	2	1	1	1	1	2	2	83747000	71114000	74321000	70387000	60782000	61081000					31117000	34334000
P55786;P55786-2;A6NEC2;A6NEC2-2;A6NEC2-3	Puromycin-sensitive aminopeptidase	NPEPPS	5	4	7	3	3		5	6	4	7	8	7	17294000	27306000	26477000	23793000	13810000		28389000	24515000	24320000	38510000	46862000	31368000
P06748-2;P06748;P06748-3	Nucleophosmin	NPM1	9	8	8	7	8	8	4	4	6	6	7	8	943020000	1090500000	976410000	673060000	989560000	1169300000	1003100000	1165400000	1185900000	938320000	912650000	932410000
O75607	Nucleoplasmin-3	NPM3	2	2	2	1	1	2	1	1	1	1	1	1	34412000	37598000	35333000			32678000
P15559-3;P15559-2;P15559	NAD(P)H dehydrogenase [quinone] 1	NQO1	1	2	2	1	1	1	2	2	3	5	1	2			17378000		20847000		23634000	22306000	24873000	31872000	22943000	22166000
P04150-9;P04150-2;P04150-6;P04150-8;P04150-10;P04150;P04150-3;P04150-7;P04150-5;P04150-13;P04150-12;P04150-11;P04150-16;P04150-15;P04150-14	Glucocorticoid receptor	NR3C1			1				1	2	2		1									8395800
O95478	Ribosome biogenesis protein NSA2 homolog	NSA2	1	2	1	2	3	1	2	1	3		1			17655000
Q15738	Sterol-4-alpha-carboxylate 3-dehydrogenase, decarboxylating	NSDHL					1			1	1	1											8659700
P46459;P46459-2	Vesicle-fusing ATPase	NSF	1	1	1	1			1		1	1									3090300
Q9UNZ2;Q9UNZ2-5;Q9UNZ2-4;Q9UNZ2-6	NSFL1 cofactor p47	NSFL1C	7	6	9	5	8	5	9	9	10	7	6	5	81474000	80515000	79405000	70182000	83982000	74844000	79118000	75438000	75331000	59160000	59499000	49269000
Q08J23;Q08J23-2;Q08J23-3	tRNA (cytosine(34)-C(5))-methyltransferase	NSUN2	8	6	8	3	6	4	5	6	4	4	4	5	29344000	35685000	27218000		34305000	31106000	35396000	29974000	32064000	29091000	27496000	25605000
Q5TFE4;Q5TFE4-2	5-nucleotidase domain-containing protein 1	NT5DC1		1	1					1	1		1				3814500
P21589-2;P21589	5-nucleotidase	NT5E	2	4	1		5	2	5	2	2		1		21784000	23377000			20142000		22790000		16940000
P53384-2;P53384	Cytosolic Fe-S cluster assembly factor NUBP1	NUBP1	1	1	1		1			1	1												4770800
Q9Y5Y2	Cytosolic Fe-S cluster assembly factor NUBP2	NUBP2	2	2	4	3	3	3	3	5	3	3	3	2	25337000	18173000	20099000	18814000	18778000	22117000	19428000	23756000	24622000	16975000	20109000	22586000
Q02818	Nucleobindin-1	NUCB1	3	2	2		2		3	2	3	3	1								10235000			10390000
Q9H1E3-2;Q9H1E3	Nuclear ubiquitous casein and cyclin-dependent kinase substrate 1	NUCKS1	1	1	3		1						1				6279900
Q9Y266	Nuclear migration protein nudC	NUDC	8	7	7	7	7	7	5	7	8	5	5	5	141880000	145170000	141460000	147240000	125830000	145040000	153060000	137100000	125210000	81925000	84357000	73792000
Q8WVJ2	NudC domain-containing protein 2	NUDCD2	2	3	3	1	3		2	3	1	1	2	1	30678000	28265000	28496000		24347000			21745000			19942000
Q8IVD9	NudC domain-containing protein 3	NUDCD3	2	4	2	2	1	1	2	1	2		1		10087000	11179000	11501000	10657000			10286000
P36639-4;P36639-3;P36639-2;P36639	7,8-dihydro-8-oxoguanine triphosphatase	NUDT1	3	3	2	2	2	1	2	2	1		1		22020000	22239000	25033000	23804000	22611000		25011000	23290000
O43809	Cleavage and polyadenylation specificity factor subunit 5	NUDT21	7	6	6	4	6	6	7	8	7	4	6	6	113690000	106940000	117270000	77819000	110180000	95779000	117900000	110150000	114010000	65365000	116040000	113190000
Q9NZJ9-2;Q9NZJ9-3;Q9NZJ9	Diphosphoinositol polyphosphate phosphohydrolase 2	NUDT4					1			1	1								7218200
Q9UKK9	ADP-sugar pyrophosphatase	NUDT5	4	4	4	2	2	1	3	1	1				21783000	20764000	18562000	23132000	22554000		23843000
Q7Z417	Nuclear fragile X mental retardation-interacting protein 2	NUFIP2	4	9	7	3	4	1	2	2	3	2	5	6	24407000	26096000	28543000	27154000	28128000			23765000	21110000		31406000	31602000
P49757-8;P49757-7;P49757-6;P49757-5;P49757-4;P49757-2;P49757-3;P49757;P49757-9	Protein numb homolog	NUMB				1	1					1	2	1										3310900
O75694-2;O75694	Nuclear pore complex protein Nup155	NUP155		1	1					1												3598700
Q8NFH5-2;Q8NFH5;Q8NFH5-3	Nucleoporin NUP53	NUP35	6	7	7	5	6	4	4	4	5	2	4	4	98089000	104040000	94751000	85315000	95772000	75243000	91146000	69450000	85129000	42022000	58584000	56978000
Q8NFH4	Nucleoporin Nup37	NUP37	2	2	2		4	3	3	3	2	1	1				13900000		16824000	13062000	14426000	16687000	13120000
Q8NFH3;Q8NFH3-2	Nucleoporin Nup43	NUP43	1	2	2	2	1	1	1	1	1							14852000
P37198	Nuclear pore glycoprotein p62	NUP62	1	1	1						1												2439400
Q9BW27-3;Q9BW27	Nuclear pore complex protein Nup85	NUP85								1	1											2574000
Q8N1F7;Q8N1F7-2	Nuclear pore complex protein Nup93	NUP93		1		1	2	1		1		1	1	1					12103000
P61970	Nuclear transport factor 2	NUTF2	5	6	5	3	5	5	6	5	5	4	4	4	162290000	164510000	162590000	86998000	148800000	158810000	143390000	171410000	173340000	162120000	130760000	175280000
Q6DKJ4	Nucleoredoxin	NXN		1	1		1	1	2	2	2	2	1	1							3662800	3714300	3358800
P04181;P04181-2	Ornithine aminotransferase, mitochondrial;Ornithine aminotransferase, hepatic form;Ornithine aminotransferase, renal form	OAT	8	10	12	7	12	10	12	13	12	11	11	11	121020000	138810000	123710000	141030000	169370000	154760000	152860000	165470000	142820000	200160000	137140000	142800000
Q9NX40;Q9NX40-3;Q9NX40-2;Q9NX40-4	OCIA domain-containing protein 1	OCIAD1	4	4	4	3	4	2	4	4	4	4	5	4	66296000	68312000	72061000	83410000	68844000	74034000	72470000	69640000	69018000	62599000	71107000	70487000
Q56VL3	OCIA domain-containing protein 2	OCIAD2	1		1				1	1	1		1	1									6456700
Q16625-4;Q16625-2;Q16625-3;Q16625;Q16625-5	Occludin	OCLN	4	6	4	1	5	3	1	2	3	1	4	4	43340000	48432000	44331000		41046000			46722000	41786000		46185000	50535000
O15294;O15294-3;O15294-2;O15294-4	UDP-N-acetylglucosamine--peptide N-acetylglucosaminyltransferase 110 kDa subunit	OGT		1			1		2	1	1		2	3											7038400
O43482	Protein Mis18-beta	OIP5								1	1											3911400
Q9NTK5;Q9NTK5-2;Q9NTK5-3	Obg-like ATPase 1	OLA1	6	5	5	4	3	3	5	3	4	3	3	4	24401000	30835000	23104000	23198000	27733000	26768000	31539000	28497000	29271000	29155000	18318000	23160000
Q8WV07	Oral cancer-overexpressed protein 1	ORAOV1	1	1	1		1		1		1												2538900
Q53FV1;Q9P0S3;Q8N138-4;Q8N138	ORM1-like protein 2;ORM1-like protein 1	ORMDL2	3	3	3	2	3	2	2	2	2	2	3	3	51554000	41729000	50981000	54443000	47501000	46876000	46491000	27846000	30425000	42505000	34694000	39297000
Q92882	Osteoclast-stimulating factor 1	OSTF1	3	3	3	2	3	2	3	2	2	2	4	3	31851000	34536000	31141000	25634000	25246000	26311000	31325000	31122000	28186000	28648000	28070000	30949000
Q96FW1;Q96FW1-2	Ubiquitin thioesterase OTUB1	OTUB1	1		2				1	2	1		1				7687700
Q8N6M0;Q8N6M0-2	OTU domain-containing protein 6B	OTUD6B	1	1												4683100
Q15070-2;Q15070;Q15070-3	Mitochondrial inner membrane protein OXA1L	OXA1L	1	2			1		1		1		1	1		5478100
P55809;P55809-2	Succinyl-CoA:3-ketoacid coenzyme A transferase 1, mitochondrial	OXCT1		2	2				2	1	2	1		2		12459000	11367000				15301000		14453000			17499000
P13674-3;P13674-2;P13674	Prolyl 4-hydroxylase subunit alpha-1	P4HA1	3	1	2		1	2	1	2	1		2	1	11542000		11631000					12058000			11275000
O15460-2;O15460	Prolyl 4-hydroxylase subunit alpha-2	P4HA2	1	1	1					1				1								4008900
P07237	Protein disulfide-isomerase	P4HB	7	9	8	7	8	8	9	8	7	8	8	10	70175000	71478000	76546000	94915000	75126000	65628000	82410000	79514000	74111000	104110000	81368000	89939000
Q9UQ80;Q9UQ80-2	Proliferation-associated protein 2G4	PA2G4	13	13	14	11	12	11	10	7	10	9	9	11	310330000	330770000	314080000	378920000	364030000	311800000	305430000	295190000	299390000	205260000	168300000	168130000
P11940;P11940-2;Q9H361;Q4VXU2;Q4VXU2-2;Q96DU9-2;Q96DU9	Polyadenylate-binding protein 1	PABPC1	23	24	24	14	21	17	17	15	17	16	20	22	1404900000	1316200000	1289900000	809960000	942490000	879960000	774230000	725830000	734900000	879240000	1099100000	987490000
Q13310-2;Q13310;Q13310-3;P0CB38	Polyadenylate-binding protein 4	PABPC4	4	5	5	3	4	5	4	4	3	3	2	3	57415000	50547000	49952000	36426000	44100000	35927000	40456000	38837000	45277000	34693000	32619000	29616000
Q86U42-2;Q86U42;Q92843-2	Polyadenylate-binding protein 2	PABPN1		1	1	1	2		1	2	2	2	2	2								19776000	20016000	16245000	48271000	22789000
Q9UNF0-2;Q9UNF0	Protein kinase C and casein kinase substrate in neurons protein 2	PACSIN2	3	1			1		2	3	2	2	1	2								18123000
P43034;P43034-2	Platelet-activating factor acetylhydrolase IB subunit alpha	PAFAH1B1	4	5	7	3	4	4	5	6	7	6	7	6	59917000	55642000	63454000	53805000	51159000	55047000	61482000	59231000	63041000	56544000	77702000	72742000
P68402;P68402-3;P68402-2;P68402-4	Platelet-activating factor acetylhydrolase IB subunit beta	PAFAH1B2	2	2	2	1	2	2	2	2	2	2	2	2		23346000	21100000		19453000	23454000	17832000	21235000	17199000	18446000		17502000
Q15102	Platelet-activating factor acetylhydrolase IB subunit gamma	PAFAH1B3	1	1	2		2	1	2	2	2	3	2	2			54279000		316290000		370520000	265270000	310180000	307620000	257160000
P22234;P22234-2	Multifunctional protein ADE2;Phosphoribosylaminoimidazole-succinocarboxamide synthase;Phosphoribosylaminoimidazole carboxylase	PAICS	4	4	4	2	3	3	5	6	5	4	7	4	26287000	25826000	23867000	29514000	33461000	29151000	28984000	29624000	29215000	31767000	32316000	28791000
Q9H074-3;Q9H074-2;Q9H074	Polyadenylate-binding protein-interacting protein 1	PAIP1				1	1		1	1	1	1	1	1									4241600
Q9BPZ3	Polyadenylate-binding protein-interacting protein 2	PAIP2	2	2	2	1	2	2	2	2	2	2	2	2	16997000	20869000	18277000		9590500	15379000	23063000	26887000	20598000	22164000	28619000	20300000
Q13177;O75914-2;O75914;O75914-4;O75914-3;Q13153;Q13153-2	Serine/threonine-protein kinase PAK 2;PAK-2p27;PAK-2p34	PAK2	4	3	7	3	6	2	6	5	5	4	2	4	32171000	34783000	29827000	31752000	30819000	25856000	33038000	27245000	23787000	28918000	26029000	28945000
Q8WX93-8;Q8WX93-3;Q8WX93-5;Q8WX93;Q8WX93-4;Q8WX93-2;Q8WX93-9;Q8WX93-7;Q8WX93-6	Palladin	PALLD	3	1	1	1	2	2	1	3	1	2	3	3	15629000									20029000	23821000	18555000
P57737-3;Q9Y3D7	Mitochondrial import inner membrane translocase subunit TIM16	PAM16	2	2	2			1	2	1	1	1			20129000	18832000	18772000				18061000
Q9BZ23-3;Q9BZ23-4;Q9BZ23;Q9BZ23-2	Pantothenate kinase 2, mitochondrial	PANK2								1	1												1073800
Q99497	Protein deglycase DJ-1	PARK7	8	9	8	7	9	8	7	7	7	7	7	8	312560000	308540000	306810000	311450000	322210000	274670000	318240000	316000000	304920000	218660000	215870000	232540000
P09874	Poly [ADP-ribose] polymerase 1	PARP1	1	1	1	1	2		2	3	1	1										14480000
Q96IZ0	PRKC apoptosis WT1 regulator protein	PAWR			1				1	1	1	1											3706400
Q9BVG4	Protein PBDC1	PBDC1	1	1	1			2	1	1	1	1
Q96KB5;Q96KB5-2	Lymphokine-activated killer T-cell-originated protein kinase	PBK	1	4	3	3	2	2								16168000	17319000	16057000	24912000	33248000
P11498	Pyruvate carboxylase, mitochondrial	PC	1	1			1		2	2	3		1	1									7034100
Q15365;P57723-2;P57723	Poly(rC)-binding protein 1	PCBP1	7	6	6	2	6	4	6	7	6	5	7	5	333310000	347670000	333670000	389230000	387790000	320340000	348350000	357210000	385160000	333690000	343650000	332840000
Q15366-6;Q15366-3;Q15366;Q15366-2;Q15366-7;Q15366-8;Q15366-4;Q15366-5;P57721-2;P57721-3;P57721-5;P57721-4;P57721	Poly(rC)-binding protein 2	PCBP2	5	6	6	5	7	6	6	6	8	6	5	6	213130000	237970000	238590000	264370000	280710000	233360000	283330000	264540000	246150000	227320000	172470000	167100000
P22061;P22061-2	Protein-L-isoaspartate(D-aspartate) O-methyltransferase	PCMT1	9	9	9	6	7	6	3	4	5	6	6	6	196690000	225550000	215160000	98392000	187260000	208670000	179930000	242030000	230240000	160280000	184140000	206470000
P12004	Proliferating cell nuclear antigen	PCNA	9	9	10	8	10	9	9	9	8	10	6	8	346590000	346560000	335800000	407880000	433670000	374320000	400540000	436110000	389050000	211230000	176200000	190770000
Q8WW12-2;Q8WW12	PEST proteolytic signal-containing nuclear protein	PCNP	2	2		1			1			1									5108700
P49585;Q9Y5K3-2;Q9Y5K3-4;Q9Y5K3-3;Q9Y5K3	Choline-phosphate cytidylyltransferase A;Choline-phosphate cytidylyltransferase B	PCYT1A	1	2	1	1	2	1											8648200
Q13442	28 kDa heat- and acid-stable phosphoprotein	PDAP1	6	5	5	3	6	5	5	4	5	4	4	4	72176000	74432000	74036000	74584000	72584000	67493000	62738000	55829000	60882000	36082000	41873000	37009000
Q9BUL8	Programmed cell death protein 10	PDCD10	1	1	2		1	1						1			13455000
Q53EL6-2;Q53EL6	Programmed cell death protein 4	PDCD4							1	1		1	2	3												23316000
O14737;O14737-2	Programmed cell death protein 5	PDCD5	6	5	6	5	5	5	7	4	5	4	4	3	116640000	105740000	107740000	93462000	100260000	106230000	108200000	101290000	102640000	57264000	72116000	65112000
O75340;O75340-2;O75340-3	Programmed cell death protein 6	PDCD6	4	4	4	1	4	4	4	3	5	3	5	5	37514000	33749000	36573000		37371000	38638000	33559000	35484000	39208000	40328000	32952000	33936000
Q8WUM4;Q8WUM4-2;Q8WUM4-3	Programmed cell death 6-interacting protein	PDCD6IP	9	15	12	5	10	4	7	12	9	10	15	16	69320000	75082000	76021000	81471000	68038000	57859000	83865000	78925000	81444000	85464000	102580000	101850000
Q9H2J4	Phosducin-like protein 3	PDCL3	1	1		1	1	1
O43924	Retinal rod rhodopsin-sensitive cGMP 3,5-cyclic phosphodiesterase subunit delta	PDE6D	2	1	3		2		2	2	2	1	1	2	13286000				9908800		14870000	12897000	14064000			15912000
P08559-3;P08559;P08559-2;P08559-4;P29803	Pyruvate dehydrogenase E1 component subunit alpha, somatic form, mitochondrial	PDHA1	5	9	5	1	3	4	5	5	4	6	7	8	36974000	43443000	40995000		43681000	53359000	55255000	44692000	49670000	52372000	51739000	46614000
P11177-2;P11177;P11177-3	Pyruvate dehydrogenase E1 component subunit beta, mitochondrial	PDHB	6	7	6	5	7	7	7	8	8	7	9	11	66135000	78717000	71151000	73886000	83846000	76688000	87783000	87749000	95709000	89551000	88664000	77336000
P30101	Protein disulfide-isomerase A3	PDIA3	16	15	14	12	18	16	15	13	12	11	14	15	347590000	340100000	349560000	337960000	351430000	361360000	375050000	366690000	377800000	364870000	383700000	371630000
P13667	Protein disulfide-isomerase A4	PDIA4	4	3	5		4		2	5	7	2	7	7			24652000		25234000		22488000	25951000	30521000	22721000	34155000	28400000
Q15084-3;Q15084;Q15084-4;Q15084-5;Q15084-2	Protein disulfide-isomerase A6	PDIA6	8	8	9	4	6	5	5	8	7	4	6	7	86776000	78403000	84671000	76260000	81227000	77714000	90055000	86520000	85965000	83240000	88965000	75619000
O00151	PDZ and LIM domain protein 1	PDLIM1	14	15	14	11	14	12	14	14	15	15	14	15	360630000	336950000	357540000	326760000	337600000	370560000	356200000	321780000	337330000	385370000	381070000	391640000
P50479;P50479-2	PDZ and LIM domain protein 4	PDLIM4	2		2				1	1	3	2	2	2										15891000
Q96HC4;Q96HC4-7;Q96HC4-4;Q96HC4-6;Q96HC4-3;Q96HC4-2;Q96HC4-5	PDZ and LIM domain protein 5	PDLIM5	10	9	9	2	8	5	13	11	14	13	17	16	109050000	106020000	119200000	22696000	110440000	68244000	106890000	111350000	129610000	126530000	157900000	155420000
Q9NR12;Q9NR12-2;Q9NR12-5;Q9NR12-6;Q9NR12-4;Q9NR12-3	PDZ and LIM domain protein 7	PDLIM7	8	8	7	3	8	6	8	9	10	6	9	7	95448000	93282000	93050000	72831000	103390000	90158000	90672000	92034000	101640000	84674000	104590000	101480000
O00764;O00764-2;O00764-3	Pyridoxal kinase	PDXK	5	5	5	2	4	4	2	4	3	3	7	5	49167000	47253000	51742000	20392000	38323000	44089000	50220000	46614000	53127000	50743000	56540000	48271000
Q5EBL8;Q5EBL8-2	PDZ domain-containing protein 11	PDZD11	2	3	3	1	3		2	2	2	1	3		31985000	35933000	35584000		30774000		33169000	27366000	27437000		23917000
Q15121;Q15121-2	Astrocytic phosphoprotein PEA-15	PEA15	2	2	2	1	1	1	1	1		1	1	1		27947000	30176000
P30086	Phosphatidylethanolamine-binding protein 1;Hippocampal cholinergic neurostimulating peptide	PEBP1	8	7	8	5	6	6	5	5	5	5	7	8	192210000	204580000	200990000	221940000	222200000	193570000	184740000	186570000	181980000	162250000	180780000	180450000
Q9UBV8	Peflin	PEF1	3	4	3	2	2	3	3	3	3	3	5	4	37120000	44926000	37860000	36103000	40905000	36454000	32047000	44227000	38201000	39983000	38362000	46267000
Q86TG7-2	Retrotransposon-derived protein PEG10	PEG10					1	1	1		1	1	1										31021000
Q86TG7	Retrotransposon-derived protein PEG10	PEG10	4	3	4	2	4	3	3	5	3	2	2	1	387040000	406890000	405300000	428330000	419010000	469710000	509850000	460290000	442450000	336410000	310710000	319730000
P12955;P12955-2;P12955-3	Xaa-Pro dipeptidase	PEPD	4	3	5	2	3	2	1	2	4	2	5	5	45865000	51279000	45731000		57573000	55136000		13448000	63470000	43784000	80990000	75449000
O00541-2;O00541	Pescadillo homolog	PES1			1				1	1	2												11695000
P40855	Peroxisomal biogenesis factor 19	PEX19	1	1		1	2	1					1	1					8396000
O15067	Phosphoribosylformylglycinamidine synthase	PFAS			1			1	1	2	2	1	2									10907000	8971100
O60925	Prefoldin subunit 1	PFDN1	4	6	5	3	6	6	4	3	2	3	5	5	115500000	109160000	113940000	128450000	126220000	114660000	112410000	101680000	84615000	76846000	74108000	75802000
Q9UHV9	Prefoldin subunit 2	PFDN2	4	4	4	2	3	3	4	2	3	2	1	2	64891000	62561000	64318000		67976000	58592000	57404000		49571000
Q99471;Q99471-3;Q99471-2	Prefoldin subunit 5	PFDN5	4	6	5	7	5	7	6	6	5	5	4	4	304960000	307840000	307030000	243720000	296660000	267320000	268700000	279220000	301330000	167000000	197470000	170030000
O15212	Prefoldin subunit 6	PFDN6	2	1	2		1	2	1	1	1				13695000					12636000
Q16875-3;Q16875-2;Q16875;Q16875-4;O60825-2;O60825	6-phosphofructo-2-kinase/fructose-2,6-bisphosphatase 3;6-phosphofructo-2-kinase;Fructose-2,6-bisphosphatase;6-phosphofructo-2-kinase/fructose-2,6-bisphosphatase 2;6-phosphofructo-2-kinase;Fructose-2,6-bisphosphatase	PFKFB3		1	1								1				5552000
Q01813;Q01813-2	ATP-dependent 6-phosphofructokinase, platelet type	PFKP	4	6	6	2	6	5	5	7	8	8	8	5	40390000	41235000	43289000	50019000	42151000	40442000	43593000	42565000	48295000	51375000	50038000	44577000
P07737	Profilin-1	PFN1	7	6	7	6	5	8	5	6	8	6	7	6	5857200000	6231200000	5494300000	4938800000	5573600000	5695200000	5301600000	5908500000	5353000000	4513500000	4621000000	4953500000
P35080-2;P35080	Profilin-2	PFN2	1	2	1	1	1	1	2	1	2	1	1	1							39826000
P18669;P15259;Q8N0Y7	Phosphoglycerate mutase 1	PGAM1	11	14	13	12	13	12	9	11	12	11	13	14	1176100000	1354000000	1284700000	785320000	1192900000	1136800000	999080000	1118800000	1097900000	722530000	1001600000	1008200000
Q96HS1-2;Q96HS1	Serine/threonine-protein phosphatase PGAM5, mitochondrial	PGAM5		1	2	1						1	1	1			7086900
P52209-2;P52209	6-phosphogluconate dehydrogenase, decarboxylating	PGD	1	1	1	1	2	1	2	6	5	2	4	5							24063000	30123000	26098000	28357000	28307000	24447000
P00558;P00558-2;P07205	Phosphoglycerate kinase 1	PGK1	23	23	21	20	19	21	20	20	19	18	21	21	2190000000	2224200000	2187200000	1999800000	2229800000	2176400000	2378600000	2192000000	2340200000	1952800000	2019100000	1958300000
O95336	6-phosphogluconolactonase	PGLS	8	7	7	4	6	4	8	7	7	7	8	7	92558000	96468000	85682000	84152000	85337000	65342000	90647000	96605000	88683000	93908000	109220000	105090000
P36871;P36871-2;P36871-3	Phosphoglucomutase-1	PGM1	6	7	7	3	6	5	7	3	5	3	4	5	19184000	21768000	28680000	26792000	23283000	22312000	17683000	19977000	14707000	18571000	16971000	22365000
A6NDG6	Phosphoglycolate phosphatase	PGP	2	4	3	1				2	1	1	1	1	16577000	16083000	15937000
O00264;O00264-2	Membrane-associated progesterone receptor component 1	PGRMC1	1	3	2	1	1		1	2	2	2	1	1		10767000	11765000					12897000	13590000	9369600
O15173;O15173-2	Membrane-associated progesterone receptor component 2	PGRMC2	2	2	2		2		2	2	2	2	2	2	20004000	18063000	17140000		15772000		21023000	21072000	22359000	17282000	24388000	22790000
P35232;P35232-2	Prohibitin	PHB	5	5	7	1	5	2	6	4	4	5	7	6	34825000	34431000	30163000		35026000	31806000	35454000	35278000	29747000	44478000	35429000	41905000
Q5T6S3-3;Q5T6S3-2;Q5T6S3	PHD finger protein 19	PHF19	1	1			1												3008200
O43175	D-3-phosphoglycerate dehydrogenase	PHGDH	6	8	7	3	6	7	7	7	8	6	5	8	48900000	47965000	43093000	68741000	54541000	51515000	55324000	49127000	48963000	46740000	44027000	45084000
Q8WV24	Pleckstrin homology-like domain family A member 1	PHLDA1	1	1	3		1	1		1							32919000
Q9NRX4-2;Q9NRX4	14 kDa phosphohistidine phosphatase	PHPT1	2	2	2	1	2	1	2	2	2	2	2	2	30306000	28191000	22092000		19430000	17799000	21126000	20454000	21208000	19947000	28788000	24909000
Q13492-3;Q13492-2;Q13492-5;Q13492;Q13492-4;O60641-3;O60641-4;O60641	Phosphatidylinositol-binding clathrin assembly protein	PICALM	8	9	10	2	7	4	6	8	8	7	10	8	59829000	67533000	66510000	30722000	50267000	39944000	55001000	55331000	64756000	58010000	76715000	70883000
Q13526;O15428	Peptidyl-prolyl cis-trans isomerase NIMA-interacting 1	PIN1	4	6	5	2	4	6	5	5	5	3	4	4	57843000	60709000	58947000	27614000	57030000	54210000	53902000	58431000	45302000	37604000	43255000	47708000
Q9Y237;Q9Y237-2;Q9Y237-3	Peptidyl-prolyl cis-trans isomerase NIMA-interacting 4	PIN4	2	3	2	1	2	1	2	2	2	1	1	2	30871000	38198000	38481000		38386000		39096000	39741000	38696000			53760000
Q96BK5-2;Q9BT81-2;Q96BK5	PIN2/TERF1-interacting telomerase inhibitor 1	PINX1		1		1	1	1		1						7075500		7066600	7610500
P48426-2;P48426;P78356	Phosphatidylinositol 5-phosphate 4-kinase type-2 alpha;Phosphatidylinositol 5-phosphate 4-kinase type-2 beta	PIP4K2A	1	1						1	1												2706100
Q8TBX8-3;Q8TBX8;Q8TBX8-2	Phosphatidylinositol 5-phosphate 4-kinase type-2 gamma	PIP4K2C	1	2	1		3	2	2	3	4	2	2	3		13333000			14067000	17683000	13765000	14881000	10623000		15865000	16145000
Q9GZP4-2;Q9GZP4	PITH domain-containing protein 1	PITHD1	1	1						1												4628400
Q00169	Phosphatidylinositol transfer protein alpha isoform	PITPNA		1	1								1	1			5198700
P48739;P48739-2;P48739-3	Phosphatidylinositol transfer protein beta isoform	PITPNB	4	5	3	1	2		2		1	1	3	2	22497000	25685000	28308000		17531000		17517000				21024000	22902000
Q9C010;Q9C010-2	cAMP-dependent protein kinase inhibitor beta	PKIB		1	1						1												3730700
P14618-2	Pyruvate kinase PKM	PKM	2	2	2		1	1	1	1			1	1	12874000
P14618;P14618-3	Pyruvate kinase PKM	PKM	2	3	3	1	4	3	3	3	2	3	3	2	3110300000	3564500000	3584200000	3257400000	3966600000	3957200000	4056100000	4083700000	3712700000	3936100000	2973300000	3114600000
Q99640-3;Q99640;Q99640-4;Q99640-2	Membrane-associated tyrosine- and threonine-specific cdc2-inhibitory kinase	PKMYT1	1	3	2		1		2	1	2					6495000	7046400				5553400		9061300
Q13835-2;Q13835	Plakophilin-1	PKP1	1			3			1	1	1	1						37016000
Q9Y446;Q9Y446-2	Plakophilin-3	PKP3	1		2	2									5761300
P53816	HRAS-like suppressor 3	PLA2G16	1	1	1	1							2												12402000
P00749-2;P00749	Urokinase-type plasminogen activator;Urokinase-type plasminogen activator long chain A;Urokinase-type plasminogen activator short chain A;Urokinase-type plasminogen activator chain B	PLAU	6	9	7	4	7	7	3	4	4	2	7	7	121870000	136200000	133530000	65246000	93589000	89968000	82036000	105830000	100500000	62601000	126160000	135830000
Q03405-2;Q03405-3;Q03405	Urokinase plasminogen activator surface receptor	PLAUR	1	1												3821400
Q15149-7;Q15149-8;Q15149-9;Q15149-5;Q15149-4;Q15149-6;Q15149-3;Q15149-2;Q15149	Plectin	PLEC	2	2	4		1		2	1	2	4	2											20692000
O60664-4;O60664;O60664-3;O60664-2	Perilipin-3	PLIN3	12	12	11	9	10	10	9	6	8	8	10	10	216230000	204590000	189240000	210350000	188730000	182230000	183110000	195850000	193800000	188320000	185750000	174370000
Q02809;Q02809-2	Procollagen-lysine,2-oxoglutarate 5-dioxygenase 1	PLOD1		1	1		1		1	1	1		1	2												12101000
O00469;O00469-2;O00469-3	Procollagen-lysine,2-oxoglutarate 5-dioxygenase 2	PLOD2	2	1	2		3	1	3	2	1	2	3	1											18255000
O43660;O43660-2	Pleiotropic regulator 1	PLRG1	1	2	2	1	3	1	2	5	4	1	6	4		21887000	21613000	16237000	21201000		16788000	12967000	15392000		35148000	30720000
Q14651	Plastin-1	PLS1	1	1	1		1	1	1	1	1												1438900
P13797;P13797-2;P13797-3	Plastin-3	PLS3	12	11	13	7	9	10	12	12	11	13	15	14	182400000	189260000	184540000	164780000	198580000	179040000	205250000	214540000	203220000	248760000	267280000	260990000
O15162-2;O15162	Phospholipid scramblase 1	PLSCR1	1	1			1	1	1	1	1	1	1	1									5446600
O15305-2;O15305	Phosphomannomutase 2	PMM2	1	2	2	2	2	1		1	1		1	1			11044000
O75439	Mitochondrial-processing peptidase subunit beta	PMPCB		2		1	3	1	2	4	1	4	2						23481000		21897000	27519000		28679000
Q15126	Phosphomevalonate kinase	PMVK		1	2	1	3		1	1	3	1		1									13744000
P00491	Purine nucleoside phosphorylase	PNP	10	10	10	4	9	10	9	9	8	7	5	9	90286000	102320000	96972000	86231000	80032000	93594000	77154000	82017000	81402000	75641000	79232000	78563000
Q9NVS9-4;Q9NVS9-3;Q9NVS9	Pyridoxine-5-phosphate oxidase	PNPO	2	3	2	1	2	2	2	1	2	1			28267000	29405000	24731000		26900000	28502000	31146000		23534000
Q9HCU8-2;Q9HCU8	DNA polymerase delta subunit 4	POLD4		2	2	1	2		1		1		1	1		11301000	9537800
Q9BY77;Q9BY77-2	Polymerase delta-interacting protein 3	POLDIP3	2	5	3	2	1	1	3	3	3	1	2	2	19130000	20783000	17174000	20400000			19145000	16203000	14213000		17357000	16381000
Q9NRF9	DNA polymerase epsilon subunit 3	POLE3	2	2	3	1	1	2	1	1	1				39652000	34475000	39911000	36372000		39371000
O15160-2;O15160	DNA-directed RNA polymerases I and III subunit RPAC1	POLR1C	1	2	4		1	1	1								14095000
P19388	DNA-directed RNA polymerases I, II, and III subunit RPABC1	POLR2E	4	3	3	2	4	3	3	3	3	3	3	3	80178000	86367000	75567000	71737000	84085000	72302000	69392000	82216000	76079000	57129000	56365000	52365000
P52434-2;P52434;P52434-4	DNA-directed RNA polymerases I, II, and III subunit RPABC3	POLR2H	1	1	1	1	1	1	1	1	1	1	1	1
P36954	DNA-directed RNA polymerase II subunit RPB9	POLR2I	3	3	1		3	1	1	2	1	1	1	1	34520000	30282000			33060000			26012000
Q9H1A7;Q9GZM3;P52435	DNA-directed RNA polymerase II subunit RPB11-b2;DNA-directed RNA polymerase II subunit RPB11-b1;DNA-directed RNA polymerase II subunit RPB11-a	POLR2J3	1	1	1	1	1	1	1		1	1	1										4230800
P62875	DNA-directed RNA polymerases I, II, and III subunit RPABC5	POLR2L	1	1		1	1	1	1	1	1		1	1									6850300
Q9H1D9	DNA-directed RNA polymerase III subunit RPC6	POLR3F							1	1											6688200
Q9Y244	Proteasome maturation protein	POMP	6	6	6	5	4	4	4	4	4	3	4	3	120000000	109030000	108210000	65878000	96701000	74862000	98192000	100120000	95077000	69564000	64941000	51608000
Q15165-3;Q15165-1;Q15165	Serum paraoxonase/arylesterase 2	PON2	1		1									1												4235100
O75817	Ribonuclease P protein subunit p20	POP7	1			1	1	1	1		1												4917200
P16435	NADPH--cytochrome P450 reductase	POR	3	3	2		1		1	1			1			11309000
Q15181	Inorganic pyrophosphatase	PPA1	7	10	10	2	9	8	8	9	9	6	7	4	126250000	128810000	137260000	68800000	114970000	136730000	129520000	121060000	111190000	99991000	84402000	86183000
O14494;O14494-2	Lipid phosphate phosphohydrolase 1	PPAP2A					1						1	1											4876200
O14495	Lipid phosphate phosphohydrolase 3	PPAP2B	2	2	2	2	2		1	2	2	1	2	2	10836000	11942000	9961400	8543200	11916000			13661000	10532000		15311000	13664000
O43688;O43688-2;O43688-3	Lipid phosphate phosphohydrolase 2	PPAP2C	2	3	2	1	2	1	1	2	2	1	2	2	10616000	10690000	9556000		8464500						8747600	11963000
Q9H3Y8-2;Q9H3Y8	Pancreatic progenitor cell differentiation and proliferation factor	PPDPF	1	1	1	1	1	1	1	1	1	1	1	1
Q8NEY8-9;Q8NEY8-8;Q8NEY8-2;Q8NEY8;Q8NEY8-6;Q8NEY8-3	Periphilin-1	PPHLN1							1		2												2641500
P62937;P0DN26;A0A0B4J2A2;A0A075B759;Q9Y536;F5H284;P0DN37	Peptidyl-prolyl cis-trans isomerase A;Peptidyl-prolyl cis-trans isomerase A, N-terminally processed	PPIA	5	5	5	5	5	5	5	5	5	5	5	5	9694600000	9598800000	9408000000	7796600000	8928800000	8766300000	9324500000	9465500000	9708000000	8069100000	7811000000	7613800000
P23284	Peptidyl-prolyl cis-trans isomerase B	PPIB	11	11	10	9	11	11	9	9	9	9	7	7	473820000	468160000	487640000	451130000	473930000	491570000	483120000	435750000	427140000	372080000	348840000	366420000
P45877	Peptidyl-prolyl cis-trans isomerase C	PPIC	1	1	1	1			1	1	1	1		1
Q9UNP9-2;Q9UNP9;Q9UNP9-3	Peptidyl-prolyl cis-trans isomerase E	PPIE		1	1				1	1	2	1									9878200	8555800	8227400
P30405;P30405-2	Peptidyl-prolyl cis-trans isomerase F, mitochondrial	PPIF	4	5	5	4	3	3	3	3	3	1	1	1	114360000	104790000	108750000	93925000	97121000	98585000	85623000	84467000	90128000
Q13427-2;Q13427	Peptidyl-prolyl cis-trans isomerase G	PPIG	2	2	2		1			2	1	3	5	4	16169000		23341000							26850000	37847000	32910000
O43447;O43447-2	Peptidyl-prolyl cis-trans isomerase H	PPIH	2	3	1	1	4	3	3	4	4	3	4	2	37256000	40116000			22833000	27494000	40997000	37574000	37823000	25273000	34501000	28772000
Q9Y3C6	Peptidyl-prolyl cis-trans isomerase-like 1	PPIL1	1	1					1	1		1										10210000
Q9H2H8;Q9H2H8-2	Peptidyl-prolyl cis-trans isomerase-like 3	PPIL3	4	3	2	1	3	3	4	3	4	1	3	4	35030000	37308000	32251000		33101000	30332000	31759000	25314000	26036000		16106000	22932000
P35813-2;P35813;P35813-3;O75688-5;O75688-4;O75688-2;O75688	Protein phosphatase 1A;Protein phosphatase 1B	PPM1A	1	1			2						1	1					10074000
P62136;P62136-2;P62136-3	Serine/threonine-protein phosphatase PP1-alpha catalytic subunit	PPP1CA	2	3	3	2	3	2	2	2	2	2	1	2	75745000	89561000	91283000	65890000	76707000	91079000	100450000	93698000	84911000	85722000	81897000	82008000
P62140	Serine/threonine-protein phosphatase PP1-beta catalytic subunit	PPP1CB	2	2	3	2	2	2	2	2	2	2	3	2			15867000	28247000		13822000	18274000	20595000	24234000	26881000	24789000
P36873;P36873-2	Serine/threonine-protein phosphatase PP1-gamma catalytic subunit	PPP1CC	1	1	1		1	1	2	1											8655500
Q96QC0	Serine/threonine-protein phosphatase 1 regulatory subunit 10	PPP1R10	1	2	2	1	2	2			1		1	3					8803600							12027000
O60927	Protein phosphatase 1 regulatory subunit 11	PPP1R11		1		1		1	1	1	1	1
Q96C90	Protein phosphatase 1 regulatory subunit 14B	PPP1R14B	2	1	1		1	1	1	1	1	1	1	1	24621000
Q15435-2;Q15435;Q15435-5;Q15435-4;Q15435-3	Protein phosphatase 1 regulatory subunit 7	PPP1R7	1	1	1		2	1	1	1	1												2523900
P67775;P62714;P67775-2	Serine/threonine-protein phosphatase 2A catalytic subunit alpha isoform;Serine/threonine-protein phosphatase 2A catalytic subunit beta isoform	PPP2CA	2	2	1	1	2	2	2	3	3	2	2	4	19120000	20138000			16812000	22571000	18304000	16816000	20030000	17745000	20761000	19587000
P30153;P30154-4;P30154;P30154-2;P30154-5;P30154-3	Serine/threonine-protein phosphatase 2A 65 kDa regulatory subunit A alpha isoform	PPP2R1A	17	15	15	9	15	14	13	15	14	14	13	14	301450000	321010000	306230000	232710000	272560000	279830000	315110000	352290000	353920000	264020000	261960000	256260000
Q15257-3;Q15257-2;Q15257	Serine/threonine-protein phosphatase 2A activator	PPP2R4	1	2	2	1	1		2	2	3	3	3	3		17152000	14351000				14097000	19319000	17382000	14715000	23821000	17820000
Q13362-2;Q13362-3;Q13362;Q13362-4;Q13362-5;Q14738-3	Serine/threonine-protein phosphatase 2A 56 kDa regulatory subunit gamma isoform;Serine/threonine-protein phosphatase 2A 56 kDa regulatory subunit delta isoform	PPP2R5C					1			1	1											44474000	37218000
Q16537-2;Q16537;Q16537-3;Q15172-2;Q15172;Q15173-2;Q15173	Serine/threonine-protein phosphatase 2A 56 kDa regulatory subunit epsilon isoform	PPP2R5E	4	3	3	1	1	2	2	1	1		2		20252000	18478000	18528000			15356000	18520000
Q08209-2;Q08209;Q08209-4;Q08209-5;Q08209-3;P16298-2;P16298-3;P16298;P16298-4;P48454-2;P48454;P48454-3	Serine/threonine-protein phosphatase 2B catalytic subunit alpha isoform;Serine/threonine-protein phosphatase 2B catalytic subunit beta isoform	PPP3CA	2	2	2	2	1	1	1	3	1	1	4	2	13045000	10591000	10936000	16541000				16491000				11686000
P63098	Calcineurin subunit B type 1	PPP3R1	2	2	3	1	2	2	2	2	1	2	1	1					18769000			20923000
P60510	Serine/threonine-protein phosphatase 4 catalytic subunit	PPP4C	1	1	1							1					2345800
O00743;O00743-3;O00743-2	Serine/threonine-protein phosphatase 6 catalytic subunit;Serine/threonine-protein phosphatase 6 catalytic subunit, N-terminally processed	PPP6C	1	3	2						1					11552000
Q5H9R7-3;Q5H9R7-4;Q5H9R7-6;Q5H9R7-2;Q5H9R7;Q5H9R7-5	Serine/threonine-protein phosphatase 6 regulatory subunit 3	PPP6R3						1	1	1	1												1287800
P50897;P50897-2	Palmitoyl-protein thioesterase 1	PPT1	1	3	1		2	1	1	1	2	1	1	2					22561000				19950000			20212000
O60831	PRA1 family protein 2	PRAF2	1	1	1		2	1	2	2	2	2	2	2					8504500		8682900	13301000	13206000	8359200	18547000	15912000
Q06830	Peroxiredoxin-1	PRDX1	9	8	9	9	8	8	7	7	7	8	8	8	922880000	948120000	908830000	1120300000	1072700000	979570000	1015700000	922230000	984760000	963090000	941700000	938980000
P32119;P32119-2	Peroxiredoxin-2	PRDX2	8	4	4	6	3	4	3	2	3	5	5	4	94525000	83291000	78899000	80166000	67818000	68128000	84458000	70461000	73683000	108580000	86931000	91148000
P30048-2;P30048	Thioredoxin-dependent peroxide reductase, mitochondrial	PRDX3	5	6	6	5	5	6	5	5	4	5	6	6	92709000	96341000	85506000	54694000	93810000	101800000	100900000	91236000	91742000	94747000	79347000	77806000
Q13162	Peroxiredoxin-4	PRDX4	1	1			1		2			1									10147000
P30044-2;P30044;P30044-3;P30044-4	Peroxiredoxin-5, mitochondrial	PRDX5	8	7	7	8	8	7	8	8	8	7	7	7	233850000	205930000	205940000	150870000	186130000	184410000	203830000	205600000	204170000	195720000	231960000	227090000
P30041	Peroxiredoxin-6	PRDX6	8	10	8	10	9	10	9	8	8	10	8	8	275610000	255390000	275210000	289790000	276850000	256860000	284720000	279760000	289910000	243800000	268990000	246460000
P48147	Prolyl endopeptidase	PREP	1	1	3		1	1	2	1	1	1	2	1			10790000								16741000
Q13131;Q13131-2	5-AMP-activated protein kinase catalytic subunit alpha-1	PRKAA1		1	1				1	1							4169700
P10644;P10644-2	cAMP-dependent protein kinase type I-alpha regulatory subunit;cAMP-dependent protein kinase type I-alpha regulatory subunit, N-terminally processed	PRKAR1A	4	4	3	3	7	3	5	3	4	4	4	3	27571000	28101000	26482000	22054000	33448000	23390000	30692000	26905000	23867000	28355000	34896000	29520000
P31321	cAMP-dependent protein kinase type I-beta regulatory subunit	PRKAR1B		2	2				2												15599000
P13861-2;P13861	cAMP-dependent protein kinase type II-alpha regulatory subunit	PRKAR2A		2	1	2	1	1	1	1	3	1	2	1		8799100		11331000
Q969G5	Protein kinase C delta-binding protein	PRKCDBP		1			1	1	2					1						2191500
P14314-2;P14314	Glucosidase 2 subunit beta	PRKCSH	5	5	6	3	7	4	6	6	6	6	6	6	66036000	57355000	59422000	66203000	60004000	54539000	52450000	48325000	49494000	57431000	50285000	50909000
P78527-2;P78527	DNA-dependent protein kinase catalytic subunit	PRKDC		1	4	1	1		3	2	3	2	3	4			9874100
O75569-3;O75569-2;O75569	Interferon-inducible double-stranded RNA-dependent protein kinase activator A	PRKRA	1	2	2		2	1	3	2	3	1	1			9722500	8547600		10951000		7694500	8692300	10061000
Q99873-3;Q99873-2;Q99873-4;Q99873	Protein arginine N-methyltransferase 1	PRMT1		2	2	1	1		1	1	2	1	1	1			10880000						12114000
P04156-2;P04156	Major prion protein	PRNP	3	3	3	2	3	3	2	2	3	2	4	3	118660000	125600000	133800000	96143000	136930000	148490000	125510000	117200000	106960000	90243000	89653000	101290000
O94903	Proline synthase co-transcribed bacterial homolog protein	PROSC	2	1	2				1						13786000		14945000
Q9UMS4	Pre-mRNA-processing factor 19	PRPF19	4	4	3	1	3		4	3	2	1	1	1	25517000	22215000	20286000		22555000		21372000	22841000	27325000
Q8WWY3;Q8WWY3-2;Q8WWY3-4;Q8WWY3-3	U4/U6 small nuclear ribonucleoprotein Prp31	PRPF31	1	1	2		1	1	1		1						9586600
Q5VTL8-2;Q5VTL8	Pre-mRNA-splicing factor 38B	PRPF38B	2	5	4	1	2	2	3	4	3	5	6	3	21123000	34130000	32449000		29199000		23468000	42931000	46631000	79047000	65161000	65627000
O43172-2;O43172	U4/U6 small nuclear ribonucleoprotein Prp4	PRPF4		1			1		2		2	1	1										11008000
O75400-2;O75400;O75400-3	Pre-mRNA-processing factor 40 homolog A	PRPF40A	3	5	3	2	3	2	3	3	4	3	2	4	24353000	17970000	18886000	26815000	21733000	20610000	23094000	22213000	22937000	30552000	24116000	24388000
O94906-2;O94906	Pre-mRNA-processing factor 6	PRPF6							1	1	1			1									3030600
P60891;P60891-2;P21108	Ribose-phosphate pyrophosphokinase 1;Ribose-phosphate pyrophosphokinase 3	PRPS1	1	1	2								1			3084100	10828000								5194100
P11908;P11908-2	Ribose-phosphate pyrophosphokinase 2	PRPS2			1		3	1	1	3	1	1	1				20696000		17524000			20010000	20165000		21243000
O60256-3;O60256;O60256-4;O60256-2	Phosphoribosyl pyrophosphate synthase-associated protein 2	PRPSAP2	1	1	1								1				2784100
Q96M27;Q96M27-3;Q96M27-2;Q96M27-5;Q96M27-4	Protein PRRC1	PRRC1	1	2	2		2	1	3	4	2	2	2	2		15432000	15359000		15768000		11080000	15853000	14255000	17205000	16896000	17985000
O95084-2;O95084	Serine protease 23	PRSS23	1	2	1		2	1	1	2	3	2	2	2		9183800			13829000			11131000	13108000	16092000	10347000	11655000
P35030-5;P35030-3;P35030-2;P35030-4;P35030	Trypsin-3	PRSS3	1	1	1	1												21012000
P07602;P07602-2;P07602-3	Prosaposin;Saposin-A;Saposin-B-Val;Saposin-B;Saposin-C;Saposin-D	PSAP	5	5	5	6	5	4	4	5	4	5	6	5	80892000	81700000	73450000	77535000	77418000	80591000	97134000	93488000	100860000	100950000	116920000	104310000
Q9Y617;Q9Y617-2	Phosphoserine aminotransferase	PSAT1	5	6	6	3	4	3	7	7	8	5	3	4	33551000	37342000	37200000	43014000	40564000	35314000	46171000	41211000	37075000	33658000	26423000	31709000
O75475;O75475-3;O75475-2	PC4 and SFRS1-interacting protein	PSIP1						1		2	1		1									8245500
P25786;P25786-2	Proteasome subunit alpha type-1	PSMA1	7	10	9	8	8	10	9	9	8	7	7	7	359050000	385450000	383010000	403510000	375940000	441350000	389530000	354370000	372540000	278820000	245200000	266810000
P25787	Proteasome subunit alpha type-2	PSMA2	6	5	6	4	6	5	4	4	4	4	5	5	110560000	139080000	130320000	83751000	124430000	133240000	162820000	152050000	154260000	125630000	95435000	109790000
P25788-2;P25788	Proteasome subunit alpha type-3	PSMA3	4	5	4	6	7	5	5	5	5	6	4	4	76629000	79852000	83525000	109000000	99305000	84124000	79718000	94614000	90282000	91244000	82619000	82473000
P25789;P25789-2	Proteasome subunit alpha type-4	PSMA4	7	4	5	2	6	3	1	4	3	2	8	4	67487000	62122000	56619000	54504000	57663000	56321000		56897000	65505000	57030000	80200000	70683000
P28066;P28066-2	Proteasome subunit alpha type-5	PSMA5	7	8	8	4	8	8	6	6	7	6	7	6	156060000	168250000	164320000	177280000	147210000	170770000	181800000	185670000	177200000	141610000	133700000	136650000
P60900;P60900-2;P60900-3	Proteasome subunit alpha type-6	PSMA6	9	8	7	8	7	5	6	8	6	5	6	5	200620000	205650000	209200000	206720000	245340000	205150000	246150000	214140000	214230000	167180000	148370000	151900000
O14818;O14818-2;Q8TAA3-2;Q8TAA3-5;Q8TAA3;O14818-4	Proteasome subunit alpha type-7	PSMA7	6	6	7	5	6	4	8	6	8	7	7	7	78299000	77271000	81779000	101150000	100750000	78506000	93512000	91681000	97983000	84058000	75984000	77799000
P20618	Proteasome subunit beta type-1	PSMB1	8	9	8	8	7	8	9	10	9	7	8	9	234640000	255800000	244490000	277320000	254880000	264670000	237400000	245870000	245750000	229960000	225290000	233330000
P40306	Proteasome subunit beta type-10	PSMB10	1	1							1	1	1	1									4948600
P49721	Proteasome subunit beta type-2	PSMB2	5	5	5	4	6	5	5	6	5	4	6	3	105820000	122320000	114370000	115600000	151040000	127320000	136780000	143790000	143490000	121000000	111880000	114090000
P49720	Proteasome subunit beta type-3	PSMB3	5	5	5	4	5	5	5	5	5	5	5	5	118520000	123920000	120510000	89844000	125930000	126790000	158370000	167260000	160560000	147220000	142370000	125920000
P28070	Proteasome subunit beta type-4	PSMB4	5	7	8	6	7	9	7	8	8	7	7	7	123810000	123580000	125860000	97502000	157500000	161240000	149750000	156680000	151350000	135800000	135860000	124430000
P28074;P28074-3;P28074-2	Proteasome subunit beta type-5	PSMB5	6	6	7	6	7	7	6	6	5	5	6	6	80365000	85294000	77801000	117100000	109390000	98634000	108100000	115150000	107450000	98315000	107510000	102080000
P28072	Proteasome subunit beta type-6	PSMB6	5	5	6	4	4	5	5	5	4	5	4	4	119500000	138900000	122100000	151620000	166250000	148030000	128210000	120770000	112720000	92119000	83926000	90449000
Q99436;Q99436-2	Proteasome subunit beta type-7	PSMB7	6	5	6	5	6	7	5	5	5	5	4	5	97513000	115230000	116550000	125780000	117010000	102820000	126460000	116810000	119350000	80987000	109090000	116180000
P28062;P28062-2	Proteasome subunit beta type-8	PSMB8	6	6	5	6	6	5	5	7	4	6	7	7	75809000	93480000	82626000	103820000	112060000	102910000	86573000	116800000	94792000	116000000	106080000	105140000
P28065;P28065-2	Proteasome subunit beta type-9	PSMB9	1				2	1					1		8358200
P62191;P62191-2	26S protease regulatory subunit 4	PSMC1	10	11	10	7	7	9	10	7	9	7	9	7	148480000	158620000	160380000	137440000	147660000	155630000	154020000	165550000	156080000	99644000	111960000	102040000
P35998;P35998-2	26S protease regulatory subunit 7	PSMC2	4	10	9	5	15	6	10	10	11	9	6	7	56472000	70946000	74656000	72897000	93441000	76257000	78534000	84769000	85854000	74281000	52634000	53545000
P17980	26S protease regulatory subunit 6A	PSMC3	12	12	13	7	10	9	11	9	10	4	6	4	89565000	96854000	101190000	78026000	85331000	102210000	89514000	93810000	102230000	69019000	69834000	66655000
P43686;P43686-2	26S protease regulatory subunit 6B	PSMC4	4	4	4	3	3	4	4	5	5	3	2	2	25013000	18974000	20257000	25503000	21546000	16227000	23727000	24072000	24341000	18712000	15478000	16294000
P62195;P62195-2;Q8NB90-3;Q8NB90-2;Q8NB90	26S protease regulatory subunit 8	PSMC5	3	5	4	2	4	3	4	4	5	4	3	2	34874000	36171000	34533000	46465000	34249000	38862000	37630000	49212000	52461000	35040000	29979000	35035000
P62333	26S protease regulatory subunit 10B	PSMC6	8	9	8	5	4	6	5	6	6	4	4	5	67400000	74239000	66141000	71677000	80821000	76042000	72272000	80899000	74190000	61322000	61992000	56066000
Q99460-2;Q99460	26S proteasome non-ATPase regulatory subunit 1	PSMD1	1	1	2		1	1	1	3		1	2	1								11852000
O00231;O00231-2	26S proteasome non-ATPase regulatory subunit 11	PSMD11	4	3	5	1	2	4	4	4	3	2	3	2	55406000	59823000	67584000		73682000	52142000	74981000	86190000	86428000	87657000	64324000	65726000
Q9UNM6;Q9UNM6-2	26S proteasome non-ATPase regulatory subunit 13	PSMD13	7	6	6	5	5	7	7	7	8	4	8	8	58793000	59665000	50834000	40512000	54747000	58756000	50445000	66940000	54808000	49547000	48667000	50841000
O00487	26S proteasome non-ATPase regulatory subunit 14	PSMD14	4	4	4	3	5	4	4	5	4	3	4	4	32341000	40975000	36146000	67193000	57248000	51242000	47874000	61090000	48981000	51634000	30701000	34820000
Q13200;Q13200-3;Q13200-2	26S proteasome non-ATPase regulatory subunit 2	PSMD2	9	12	13	6	10	8	6	8	7	8	9	10	96559000	90565000	83633000	111680000	103760000	86187000	75738000	86526000	79998000	73392000	70481000	77249000
P55036;P55036-2;A2A3N6	26S proteasome non-ATPase regulatory subunit 4	PSMD4	5	5	5	4	4	4	6	4	6	5	5	5	58835000	59405000	52845000	56349000	51358000	47691000	55504000	51940000	54335000	55769000	51547000	49718000
Q15008;Q15008-4;Q15008-3;Q15008-2	26S proteasome non-ATPase regulatory subunit 6	PSMD6			1				1		1	1	1				1710000
P51665	26S proteasome non-ATPase regulatory subunit 7	PSMD7	3	4	4	4	3	2	3	3	3	1	2	1	27038000	30082000	33546000	26077000	29522000	37296000	31892000	29983000	30443000		22715000
P48556	26S proteasome non-ATPase regulatory subunit 8	PSMD8	5	5	7	3	4	2	4	4	4	2	3	3	30822000	37036000	36167000	31823000	38804000	28430000	29127000	35663000	40816000	35275000	33038000	39153000
O00233-2;O00233	26S proteasome non-ATPase regulatory subunit 9	PSMD9	2	3	2	2	3	3	2	1	1	3	3	2	42521000	54873000	47747000		47755000	42957000	45692000			27299000	32566000	34129000
Q06323;Q06323-3;Q06323-2	Proteasome activator complex subunit 1	PSME1	13	12	12	6	12	11	12	10	11	13	13	14	241720000	233620000	222390000	195580000	238700000	242010000	243080000	239810000	227140000	238810000	242750000	263760000
Q9UL46	Proteasome activator complex subunit 2	PSME2	8	8	6	7	8	8	8	6	8	8	8	8	136400000	152230000	151240000	121380000	141810000	151660000	163420000	158430000	171320000	141400000	147830000	162320000
P61289;P61289-3;P61289-2	Proteasome activator complex subunit 3	PSME3	3	5	4	3	5	3	4	3	3	3	2	3	57067000	57994000	59702000	45250000	57821000	46883000	58185000	60111000	58326000	36419000	40726000	35104000
Q92530	Proteasome inhibitor PI31 subunit	PSMF1	2	3	2	2	1	3	2	3	1	2	3	2	11493000	14206000	11976000	14407000				14047000		15078000	11405000	13765000
O95456-2;O95456	Proteasome assembly chaperone 1	PSMG1	1	1	1		1	1	1	1	1		1
Q5JS54-3;Q5JS54;Q5JS54-2	Proteasome assembly chaperone 4	PSMG4		1	1	1	1	1	1	1	1		1	1
Q8WXF1;Q8WXF1-2	Paraspeckle component 1	PSPC1	7	7	8	6	6	7	8	7	8	4	7	6	96393000	108460000	114180000	74947000	98223000	95482000	99617000	95599000	91327000	75122000	92230000	80792000
P78330	Phosphoserine phosphatase	PSPH	2	2	1	1	1								8942100
P26599;P26599-2;P26599-3	Polypyrimidine tract-binding protein 1	PTBP1	10	10	10	9	10	9	11	10	10	10	10	10	383830000	439170000	414510000	336890000	370620000	377070000	454510000	509360000	523380000	385850000	425560000	425640000
O95758-1;O95758-6;O95758-2;O95758;O95758-5;O95758-4;O95758-7	Polypyrimidine tract-binding protein 3	PTBP3	1	1	2		2		2		1	1	3				14207000		14405000
Q96BW5-2;Q96BW5	Phosphotriesterase-related protein	PTER		1	2		1		3	1	2		1	2							8376200
O14684	Prostaglandin E synthase	PTGES	1	2	1				1		1		2	1		23322000									35769000
Q9H7Z7	Prostaglandin E synthase 2;Prostaglandin E synthase 2 truncated form	PTGES2	1	2	2		3	3	3	2	2	2	1	1		19429000	14751000		16387000	16378000	20241000	18809000	21515000	13976000
Q15185-4;Q15185;Q15185-2;Q15185-3	Prostaglandin E synthase 3	PTGES3	3	4	4	3	3	3	5	3	3	2	2	2	66229000	65044000	59941000	53800000	64194000	66993000	53684000	48883000	51750000	33700000	33317000	40312000
P35354;P23219-4;P23219-3;P23219-2;P23219;P23219-6;P23219-5	Prostaglandin G/H synthase 2	PTGS2	5	8	7		2	1	1	1	2	1	2	1	30922000	44314000	40838000								26086000
P06454-2;P06454	Prothymosin alpha;Prothymosin alpha, N-terminally processed;Thymosin alpha-1	PTMA	1	1	1	1	1	1	1	1	2	2	1	1									26586000	26420000
Q93096	Protein tyrosine phosphatase type IVA 1	PTP4A1		1				1	2	1	1	1		3	42729000	41839000	48491000	35862000	43171000	36759000	44604000	46771000	48835000	32621000	41576000	40093000
P18031	Tyrosine-protein phosphatase non-receptor type 1	PTPN1		1	2					1				1								2527300
Q6NZI2;Q6NZI2-2;Q6NZI2-3	Polymerase I and transcript release factor	PTRF	4	3	3	3	4	2	4	3	3	3	2	4	45367000	40330000	42314000	40964000	44134000	33338000	50558000	42145000	46619000	38153000	43226000	36474000
Q9Y3E5	Peptidyl-tRNA hydrolase 2, mitochondrial	PTRH2	1	2	2		1	1	1		2		1	1		13190000	12578000						15090000
Q6GMV3	Putative peptidyl-tRNA hydrolase PTRHD1	PTRHD1	4	3	5	1	3	2	1	2	2	1	4	3	30087000	30391000	30479000								25287000	21950000
P49023-2;P49023;P49023-3;P49023-4	Paxillin	PXN	6	5	6	5	7	5	6	4	7	5	6	6	47924000	42929000	41390000	44562000	51786000	34390000	39045000	50114000	46337000	49581000	51948000	47674000
P32322;P32322-2;P32322-3	Pyrroline-5-carboxylate reductase 1, mitochondrial	PYCR1	2	3	1	2	5	2	5	4	5	4	1	2	23231000	26855000		34289000	21757000	20779000	20630000	13055000	18085000	17104000		15399000
Q96C36	Pyrroline-5-carboxylate reductase 2	PYCR2	4	6	4	2	6	2	3	4	7	2	4		25031000	28489000	23557000	30177000	39903000	19534000	32970000	35954000	41191000	28623000	23291000
P11216	Glycogen phosphorylase, brain form	PYGB	3	5	5	1	3	3	3	3	2	4	5	5	33858000	34111000	40201000	28823000	40254000	264550000	43792000	51802000	42000000	44380000	49997000	54369000
P06737-2;P06737	Glycogen phosphorylase, liver form	PYGL	3	3	4	1	2	2	4	6	5	6	6	5	14240000	19040000	19915000			19543000	18599000	16761000	22120000	19653000	18759000	18075000
P47897-2;P47897	Glutamine--tRNA ligase	QARS	4	7	4	3	4	7	5	5	7	7	7	7	30617000	32099000	30442000	45955000	26403000	31647000	32450000	37518000	34219000	37207000	35537000	38136000
P09417-2;P09417	Dihydropteridine reductase	QDPR	1	1						1			1			8739600
Q5XKP0	Protein QIL1	QIL1	1	2	3		2	1	1		1		1	2												10432000
Q96PU8-9;Q96PU8-8;Q96PU8-6;Q96PU8;Q96PU8-5;Q96PU8-3	Protein quaking	QKI	3	4	4	4	4	3	3	3	3	3	5	3	30969000	29913000	30149000	37766000	29859000	27836000	34558000	30096000	32410000	30398000	35198000	34247000
Q9BXR0-2;Q9BXR0	Queuine tRNA-ribosyltransferase	QTRT1								1	1	1	2	1											9492900
P61026;P51153;Q92930;P59190-2;P59190	Ras-related protein Rab-10	RAB10	5	2	4	2	1	1	1	1	1	1	1	1	34148000	29164000	32974000
Q15907;Q15907-2;P62491-2;P62491;P57735	Ras-related protein Rab-11B;Ras-related protein Rab-11A	RAB11B	9	9	9	9	9	9	7	8	8	6	9	10	192660000	190300000	194170000	187070000	228700000	206800000	202670000	207380000	209450000	194020000	167350000	163160000
Q6WKZ4-3;Q6WKZ4;Q6WKZ4-2;Q7L804;Q7L804-2;Q6WKZ4-1	Rab11 family-interacting protein 1;Rab11 family-interacting protein 2	RAB11FIP1			1								1	1			3116000
P61106	Ras-related protein Rab-14	RAB14	5	3	6	1	3	1	3	2	3		1	3	35721000	34241000	34512000		32491000		26931000	30357000	31640000			28186000
Q9NP72;Q9NP72-2;Q9NP72-3	Ras-related protein Rab-18	RAB18	1	2	2		2	2	1	2	1		1	1		10131000				10326000		10543000
P62820;P62820-2;P62820-3	Ras-related protein Rab-1A	RAB1A	2	2	2	1	2	1	2	2	1	1	2	2	15773000	15143000	14791000		15576000		12264000	10166000			15352000	18472000
Q9H0U4;Q92928	Ras-related protein Rab-1B;Putative Ras-related protein Rab-1C	RAB1B	3	3	3	2	3	3	2	2	2	2	3	3	217160000	205880000	209490000	207350000	218570000	206950000	214440000	216460000	237330000	203300000	209070000	214010000
P51159;P51159-2	Ras-related protein Rab-27A	RAB27A	2	4	3	2	2		2	2	2	3	2		25791000	27326000	23619000	26690000	22145000		20507000	16661000	19127000	17020000	16035000
O00194	Ras-related protein Rab-27B	RAB27B								1	1			1									1742300
P61019;P61019-2;Q8WUD1;Q8WUD1-2	Ras-related protein Rab-2A;Ras-related protein Rab-2B	RAB2A	6	5	5	2	4	2	4	4	6	2	4	6	61394000	51009000	63605000	30105000	39133000	25971000	36154000	39037000	48605000		45074000	44049000
Q13636;Q9UL26	Ras-related protein Rab-31	RAB31					1	2	1		2	1	1	1										3361700
P51148;P51148-2;P20339-2;P20339	Ras-related protein Rab-5C	RAB5C	5	4	5	2	5	4	2	4	4	3	3	4	95858000	90338000	99652000	105600000	97948000	75666000	85317000	97509000	98832000	83321000	87265000	83658000
P20340-2;P20340;P20340-4;Q9NRW1;P20340-3;Q9NRW1-2;Q14964	Ras-related protein Rab-6A;Ras-related protein Rab-6B	RAB6A	3	4	4	1	3	1	4	2	4	4	2	2	82786000	90411000	85768000		74698000		80243000	92883000	91382000	64381000	97133000	121840000
P51149	Ras-related protein Rab-7a	RAB7A	13	12	14	11	12	12	15	13	15	10	13	12	374360000	367880000	395100000	385930000	380260000	351860000	404680000	380430000	428350000	340940000	354630000	329080000
P61006;P61006-2	Ras-related protein Rab-8A	RAB8A	2	2	1	1	2	1	1	1	1		1		19350000	9202800			5912000
Q9UI14	Prenylated Rab acceptor protein 1	RABAC1	2	2	1	1	2		1	1	1	1	2	2		17318000			20832000						27736000	24383000
Q7Z6M1-2;Q7Z6M1	Rab9 effector protein with kelch motifs	RABEPK	1	1	1	1	1												4986400
P63000;P63000-2	Ras-related C3 botulinum toxin substrate 1	RAC1	1	1	1	1	1	1	2	2	1	1	2	2	84198000	71810000	78431000	65849000	53794000	66118000	48970000	53088000	55247000	59141000	72726000	88687000
P15153;P60763	Ras-related C3 botulinum toxin substrate 2;Ras-related C3 botulinum toxin substrate 3	RAC2	1	1	1	1			1												8659100
Q9H0H5	Rac GTPase-activating protein 1	RACGAP1	1		1	1					1												4420800
Q9NS91	E3 ubiquitin-protein ligase RAD18	RAD18			1	1	1										851210
P54725-3;P54725;P54725-2	UV excision repair protein RAD23 homolog A	RAD23A	3	1	4		1	1	3	3	3	1			27815000		25762000				29994000	24539000	25083000
P54727;P54727-2	UV excision repair protein RAD23 homolog B	RAD23B	7	8	7	6	9	7	7	4	4	5	6	6	181830000	194620000	176520000	185520000	188360000	164090000	157830000	162680000	160190000	141760000	115630000	119210000
P78406	mRNA export factor	RAE1	2	1	2	1	3	1	2	3	2	2	3	3	38772000		33722000		42756000	32318000	43949000	40425000	35369000	28932000	28562000	33198000
P11233	Ras-related protein Ral-A	RALA	1	1	1		1	1	1	1	1	2	2	2	34659000	38756000	40767000		34261000	33376000	34304000	36078000	37721000	36580000	37527000	40620000
Q9UKM9-2;Q9UKM9	RNA-binding protein Raly	RALY	3	1	1	1	2	2	4	4	2	2	2	2	16928000				21315000	22143000	21679000	20708000	23187000	25407000	21704000	21926000
P62826	GTP-binding nuclear protein Ran	RAN	4	4	4	5	4	5	5	4	4	5	4	4	167160000	178400000	184130000	237560000	221030000	184440000	198530000	196790000	191850000	177530000	148530000	138490000
P43487-2;P43487	Ran-specific GTPase-activating protein	RANBP1	4	3	3	2	3	3	4	4	3	2	3	2	177280000	173980000	174830000	138190000	135870000	151890000	181580000	142770000	157160000	92991000	83968000	65275000
Q9H6Z4-3;Q9H6Z4-2;Q9H6Z4	Ran-binding protein 3	RANBP3	1		1												3692100
P46060	Ran GTPase-activating protein 1	RANGAP1	7	10	8	6	9	6	6	6	6	3	5	5	69682000	73949000	71992000	81219000	70790000	71605000	68691000	63070000	63483000	40389000	44945000	49149000
P61224-3;P61224;P61224-2;A6NIZ1;P62834;P61224-4	Ras-related protein Rap-1b;Ras-related protein Rap-1b-like protein;Ras-related protein Rap-1A	RAP1B	7	7	7	5	7	6	6	5	6	5	6	6	133450000	136290000	152640000	151410000	144440000	147780000	139000000	127290000	131740000	108890000	117030000	129000000
P61225;P10114	Ras-related protein Rap-2b;Ras-related protein Rap-2a	RAP2B	1	1	1				1	1				1	10930000	10313000	10652000				10032000					13161000
P54136;P54136-2	Arginine--tRNA ligase, cytoplasmic	RARS	2	4	3		2	2	4	1	3	2	3	2	15873000	13272000	14673000		20543000		10360000		12355000		15243000
Q8IY67-2;Q8IY67	Ribonucleoprotein PTB-binding 1	RAVER1	1	1	2				2	1	1										8805000
Q09028-3;Q09028;Q09028-4;Q09028-2	Histone-binding protein RBBP4	RBBP4	3	2	4	1	1	1	1	2	1	1	2	2	63821000	73813000	71719000	73054000	68695000	76933000	78346000	74720000	70581000	61580000	64786000	64827000
Q16576;Q16576-2	Histone-binding protein RBBP7	RBBP7	3	2	3	2	1		2	2	2	1	1	1	29407000	23050000	21895000	29566000			20781000	27749000	22223000
O43251-5;O43251-3;O43251-10;O43251-2;O43251;O43251-6;O43251-8;O43251-9;O43251-7;Q9NWB1-3;O43251-4;Q9NWB1-4;Q9NWB1-5;Q9NWB1;Q9NWB1-2	RNA binding protein fox-1 homolog 2	RBFOX2	3	3	3		2	3	4	2	4	3	3	3	19063000	21970000	19012000		23957000	20595000	21503000	22613000	19465000	23456000	21826000	24427000
Q9NTZ6	RNA-binding protein 12	RBM12	2	2	2	1										10865000
Q96PK6;Q96PK6-2	RNA-binding protein 14	RBM14	8	10	8	5	7	5	7	6	7	5	8	6	106660000	100100000	114440000	102090000	115250000	112870000	108680000	100230000	111380000	59537000	81100000	72568000
Q9NW64-2;Q9NW64	Pre-mRNA-splicing factor RBM22	RBM22	5	8	6	3	10	3	8	8	8	7	7	6	65003000	69067000	63611000	75686000	70271000	54939000	63681000	71028000	61879000	60088000	55461000	68040000
P49756-2;P49756-3;P49756	RNA-binding protein 25	RBM25							1	1	1	1									8100900		7635200
P98179	RNA-binding protein 3	RBM3	5	5	4	4	3	3	3	3	3	4	3	4	212500000	261300000	218490000	162320000	295050000	323250000	283750000	230780000	209080000	211970000	156850000	211790000
Q14498-2;Q14498-3;Q14498	RNA-binding protein 39	RBM39	8	8	7	6	8	5	4	4	5	6	6	5	71844000	74009000	77918000	59277000	66701000	64469000	47699000	65430000	71458000	68058000	74354000	74194000
Q9BWF3;Q9BWF3-4;Q9BWF3-3;Q9BWF3-2	RNA-binding protein 4	RBM4	1	1	1	1	1	1				1	1	1	212690000	198770000	204380000	202790000	198360000	209710000	195660000	178270000	188010000	178430000	200690000	178940000
Q9BTD8;Q9BTD8-4;Q9BTD8-2;Q9BTD8-3	RNA-binding protein 42	RBM42	2	3	4				1		1		1	1	11795000	10590000	8944300
Q9Y580	RNA-binding protein 7	RBM7		1	1					1		1	2	1											12391000
Q9Y5S9-2;Q9Y5S9	RNA-binding protein 8A	RBM8A	5	4	5	3	4	4	4	4	5	3	4	5	92597000	106100000	101400000	101680000	102820000	101230000	99025000	104000000	109590000	77026000	91040000	83836000
P29558-2;P29558;Q6XE24-3;Q6XE24-4;Q6XE24-5;Q6XE24-2;Q6XE24	RNA-binding motif, single-stranded-interacting protein 1	RBMS1	2	1	2	1	1	1	2	2	2	1	1	1							27286000	18410000	28210000
Q15434	RNA-binding motif, single-stranded-interacting protein 2	RBMS2	2	2	2	1	2	1	2	2	2	2	3	2	20397000	22601000	21059000		17730000		21485000	21869000	20785000	25002000	33444000	34533000
P38159;P38159-2;Q96E39;P38159-3;O75526;Q8N7X1	RNA-binding motif protein, X chromosome;RNA-binding motif protein, X chromosome, N-terminally processed;RNA binding motif protein, X-linked-like-1	RBMX	9	5	6	5	5	5	4	4	5	4	6	6	185690000	175520000	187860000	180740000	180110000	176030000	159120000	157230000	157760000	122610000	147240000	139850000
Q9Y388	RNA-binding motif protein, X-linked 2	RBMX2	1	1		1		1				1	1	1
P62877	E3 ubiquitin-protein ligase RBX1;E3 ubiquitin-protein ligase RBX1, N-terminally processed	RBX1	2	1	1	1	1		1	2	1		1	1								13656000
P18754;P18754-2	Regulator of chromosome condensation	RCC1	3	3	4	2	5	3	4	4	6	5	6	4	29473000	32766000	39343000	59954000	50670000	40559000	44943000	43484000	45292000	44540000	31523000	36862000
Q9P258	Protein RCC2	RCC2		1		1						1		1												9147300
Q15293;Q15293-2	Reticulocalbin-1	RCN1	4	5	4	3	5	4	5	3	7	5	3	5	54745000	42067000	48318000	54653000	40218000	46287000	51221000	44465000	44067000	52219000	44440000	44359000
Q96D15	Reticulocalbin-3	RCN3							1	1	1												3937700
Q8TC12;Q8TC12-2;Q8TC12-3	Retinol dehydrogenase 11	RDH11	5	4	4	2	4	3	4	4	4	3	3	4	49770000	58265000	65092000	58738000	60775000	59092000	56715000	66231000	64275000	52205000	59339000	66296000
P35241;P35241-5;P35241-4;P35241-3;P35241-2	Radixin	RDX	1		2		1		1		1		2	1			11778000
Q6NUK4-2;Q6NUK4	Receptor expression-enhancing protein 3	REEP3	1	2	2	1		1	2	2	1	1	1	1			14271000
Q9H6H4;Q9H6H4-2	Receptor expression-enhancing protein 4	REEP4	2	4	2	1	4	1	3	3	3	1	2	2	32958000	36853000	42311000		35226000		37962000	44228000	51727000		33529000
Q00765;Q00765-2	Receptor expression-enhancing protein 5	REEP5	4	3	3	3	3	2	2	2	2	3	3	3	74057000	73947000	73508000	82013000	85831000	85612000	77004000	75064000	85949000	68994000	79610000	76956000
Q96HR9-2;Q96HR9	Receptor expression-enhancing protein 6	REEP6	1	2	2	2	2	2	1	1	1	2	2	2		20335000	19335000	20882000	15860000	20252000				16976000	16127000	18319000
O15258	Protein RER1	RER1							1	1	1											7432900	3706300
Q6NUM9-2;Q6NUM9	All-trans-retinol 13,14-reductase	RETSAT		2		1	1		1	2	1	1	2	1		6408600						7314600			7027400
Q9Y3B8-3;Q9Y3B8-2;Q9Y3B8	Oligoribonuclease, mitochondrial	REXO2	4	3	3	1	2	2	3	2	4	3	4	3	26601000	26045000	29484000			34855000	30981000		26242000	33673000	36170000	35865000
P35250;P35250-2	Replication factor C subunit 2	RFC2	6	5	6	3	6	6	4	6	5	2	4	4	58346000	58784000	59652000	71292000	64699000	59834000	60605000	51490000	62375000		35424000	28271000
P40938-2;P40938	Replication factor C subunit 3	RFC3	3	3	2	1	1	1	1		1	1			9677900		6084500
Q969G6	Riboflavin kinase	RFK	1		2		1			1			1				8293300
P61586	Transforming protein RhoA	RHOA	2	2	2	2	2	2	2	2	2	2	2	2	179250000	183880000	202780000	148640000	132720000	132370000	142470000	179710000	182760000	118610000	150830000	139200000
P08134;P62745	Rho-related GTP-binding protein RhoC	RHOC	2	2	2	1	2	2	2	2	2	2	2	2	16471000	18984000	20010000		9353000	13765000	16059000	15688000	15744000	12710000	11044000	11727000
Q96DB5-3;Q96DB5-2;Q96DB5	Regulator of microtubule dynamics protein 1	RMDN1	1	1				1	1	1	1		3	1									3038400
Q96E14	RecQ-mediated genome instability protein 2	RMI2	2	1	2	1	1		1		1	1											10476000
O75792	Ribonuclease H2 subunit A	RNASEH2A	2	1	1				1	1	1												4376800
P61587	Rho-related GTP-binding protein RhoE	RND3	3	2	3	1	1			1	1		1		19437000		21807000
Q9Y508-2;Q9Y508	E3 ubiquitin-protein ligase RNF114	RNF114	3	2	2	1	3	2	3	3	3	2	2	1	22686000	23058000	23224000		25693000	21341000	21762000	19529000	21306000	13329000	17527000
Q9Y4L5	E3 ubiquitin-protein ligase RNF115	RNF115					1		1	1												3687700
Q9BV68-2;Q9BV68	E3 ubiquitin-protein ligase RNF126	RNF126	1		1												3685100
Q96MT1;Q96MT1-4;Q96MT1-3;Q96MT1-2;Q96MT1-5	RING finger protein 145	RNF145	1				1			1	1	1	2	2											13393000	12486000
Q9P0P0	E3 ubiquitin-protein ligase RNF181	RNF181	5	3	4	4	3	4	4	4	4	3	5	2	76055000	71174000	72338000	80068000	80227000	74722000	64182000	77966000	59602000	55849000	69274000	54570000
Q5TA31	E3 ubiquitin-protein ligase RNF187	RNF187	2	1	1		2	1	1										14858000
Q9UBF6-3;Q9UBF6-4;Q9UBF6-2;Q9UBF6	RING-box protein 2	RNF7	1	1	1	1	1			1	1		1										12706000
P13489	Ribonuclease inhibitor	RNH1	2	1	2	1	2		3	2	3	3	2	2							15019000		17425000	18467000
Q9H4A4	Aminopeptidase B	RNPEP	1	2			1		2	1	3	1											8255900
Q15287;Q15287-3;Q15287-2	RNA-binding protein with serine-rich domain 1	RNPS1	4	3	3	2	4	3	2	4	4	2	4	4	62149000	50393000	49715000	54282000	40709000	60629000	44670000	51534000	49973000	58648000	45355000	46605000
Q8TA86	Retinitis pigmentosa 9 protein	RP9	7	2	3			2	1	2	1	4	2	2	37831000	22319000	19827000			26657000		25868000		30658000	24933000
P27694	Replication protein A 70 kDa DNA-binding subunit;Replication protein A 70 kDa DNA-binding subunit, N-terminally processed	RPA1	1	3	1	1	1			2	1		1	1								8317800
P15927;P15927-2;P15927-3	Replication protein A 32 kDa subunit	RPA2	3	2	3	1	1		1	1	1		1	1	27440000	35620000	34861000						39228000
P35244	Replication protein A 14 kDa subunit	RPA3	4	4	4	2	3	4	3	4	4	3	4	4	67154000	82007000	73882000	49952000	65480000	81712000	73746000	74156000	75097000	41495000	36668000	46427000
P49247	Ribose-5-phosphate isomerase	RPIA		1	1											3180500
P27635;Q96L21	60S ribosomal protein L10	RPL10	5	6	6	3	5	6	4	4	4	5	6	7	94681000	93109000	105850000	74570000	99142000	118900000	92785000	125690000	129700000	127630000	96338000	127170000
P62906	60S ribosomal protein L10a	RPL10A	1	1	1	1	1	1	1	1	1	1	2	2												16362000
P62913-2	60S ribosomal protein L11	RPL11	1	1	1								1												1377200
P62913	60S ribosomal protein L11	RPL11	1	1	1		1						1	1	225110000	227950000	215560000	275790000	241670000	215760000	226750000	215290000	182320000	227980000	158490000	159040000
P30050;P30050-2	60S ribosomal protein L12	RPL12	7	7	7	5	6	5	5	6	5	5	5	6	316050000	328040000	283730000	265610000	252720000	257960000	255490000	241720000	216530000	247420000	222680000	192670000
P26373;P26373-2	60S ribosomal protein L13	RPL13	6	5	5	5	7	5	4	3	3	3	6	7	233220000	243250000	272020000	170590000	181990000	175840000	164180000	202840000	235420000	131560000	164420000	165430000
P40429;Q6NVV1	60S ribosomal protein L13a;Putative 60S ribosomal protein L13a protein RPL13AP3	RPL13A	5	4	6	3	3	3	4	2	4	3	3	2	117650000	126160000	142660000	95680000	86852000	74032000	100300000		144160000	82015000	106610000	99666000
P50914	60S ribosomal protein L14	RPL14	2	1	2		1	1	1	2	3	1	1	1								11191000	18695000
P61313;P61313-2	60S ribosomal protein L15	RPL15	1	2	2	2	3	2		1	1	1	2	3						33674000					30541000	32372000
P18621;P18621-3;P18621-2	60S ribosomal protein L17	RPL17	5	5	6	4	5	3	3	3	3	4	2	3	120210000	141590000	145240000	139200000	128460000	127920000	124930000	126550000	137230000	98549000	104330000	121800000
Q07020;Q07020-2	60S ribosomal protein L18	RPL18	3	4	3	2	5	3	3	3	4	2	5	4	118270000	113380000	133960000	92168000	111110000	87466000	95500000	101160000	142280000	73786000	84864000	87564000
Q02543	60S ribosomal protein L18a	RPL18A		2	1	2	3	2	1	2	2	3	2	3		23641000		31552000	23727000	23831000		22257000	26583000	24782000	18941000	15983000
P84098	60S ribosomal protein L19	RPL19	4	3	3	1	2	1	1	1	1	1	2	2	153370000	164570000	171000000	94147000	135320000		90767000	137250000	140560000	85749000	129690000	121490000
P46778	60S ribosomal protein L21	RPL21	4	5	4	3	4	2	3	3	4	3	3	4	139760000	135460000	135140000	82982000	124120000	105680000	122310000	135960000	138860000	122430000	131840000	144140000
P35268	60S ribosomal protein L22	RPL22	3	3	3	2	2	3	3	3	3	3	3	3	107920000	106230000	102540000	121730000	101730000	93579000	104320000	92804000	106070000	102410000	90764000	89323000
P62829	60S ribosomal protein L23	RPL23	5	3	3	3	3	3	3	3	3	3	3	3	196720000	202900000	199840000	126100000	250730000	228830000	211770000	205990000	204670000	169420000	165640000	185090000
P62750	60S ribosomal protein L23a	RPL23A	6	4	7	6	4	5	3	4	5	5	5	4	159360000	164110000	189050000	155440000	157970000	153180000	138710000	132910000	145820000	94653000	83975000	90376000
P83731	60S ribosomal protein L24	RPL24	2	2	2	2	2	2	3	3	3	2	3	2	43534000	55591000	68724000	37978000	34751000		41223000	45173000	50085000	26539000	30085000	30178000
Q9UNX3;P61254	60S ribosomal protein L26-like 1;60S ribosomal protein L26	RPL26L1	3	4	3	2	1	1		2	2	2	1	1	66231000	80434000	81933000	57007000				59200000	65402000
P61353	60S ribosomal protein L27	RPL27	5	5	5	5	6	5	6	5	6	6	5	5	452740000	459630000	575180000	338300000	397350000	445490000	421790000	454300000	491230000	303000000	303600000	347060000
P46776	60S ribosomal protein L27a	RPL27A	4	4	4	3	4	3	4	3	4	3	4	4	237060000	183890000	217520000	251100000	214640000	245840000	217570000	254370000	243740000	279430000	222010000	243990000
P46779-4;P46779-5;P46779;P46779-2;P46779-3	60S ribosomal protein L28	RPL28	2	2	2	1	1	1	1	1	1	2	2	2	70693000	79329000	87490000								55119000	38052000
P47914	60S ribosomal protein L29	RPL29	1	1	1	2	1	1	1		1	1	2	1					244930000
P39023	60S ribosomal protein L3	RPL3	7	7	7	3	7	5	5	7	6	6	6	7	74334000	82378000	93484000	64647000	100060000	86780000	88828000	112450000	114300000	122970000	90268000	94705000
P62888	60S ribosomal protein L30	RPL30	5	6	5	5	5	4	5	5	5	5	5	5	572650000	545210000	543820000	347180000	399900000	375710000	295480000	344050000	329410000	341790000	357420000	366920000
P62899;P62899-3;P62899-2	60S ribosomal protein L31	RPL31	4	3	4	3	4	4		2	1	2	2	1	219080000	222460000	212180000	178930000	163930000	165590000		138970000		104540000	86004000
P62910	60S ribosomal protein L32	RPL32	3	3	3	1	2	2	1	2	3	1	1	1	21494000	19612000	23507000		23184000	19278000		12021000	18224000
P49207	60S ribosomal protein L34	RPL34	2	2	2	1	2	1	1	2	2	2	2	2	109530000	91560000	97977000		97570000			75484000	83976000	59279000	76142000	83648000
P42766	60S ribosomal protein L35	RPL35	1	2	3	1	1	1				1	1	1		52589000	66376000
P18077	60S ribosomal protein L35a	RPL35A	3	2	2	2	2	2	2	1	2	3	2	2	169670000	165730000	155540000	211230000	159200000	160800000	122730000		144710000	232780000	133810000	173890000
Q9Y3U8	60S ribosomal protein L36	RPL36	3	3	4	2	2	4	3	3	4	2	2	3	107890000	98847000	113670000	84597000	104940000	108200000	87791000	115920000	123410000	90503000	98317000	110560000
Q969Q0;P83881	60S ribosomal protein L36a-like;60S ribosomal protein L36a	RPL36AL	3	2	2	1			1		1	2	1			15972000	40203000
P61513;A6NKH3	60S ribosomal protein L37a;Putative 60S ribosomal protein L37a-like protein	RPL37A	2	2	2	1	1	1	1	1	1	1	1	1	73815000	17942000	64553000
P63173	60S ribosomal protein L38	RPL38	3	4	5	3	5	3	5	4	4	4	4	5	84433000	66606000	61945000	91229000	87621000	87671000	102330000	84107000	68620000	110260000	81212000	93382000
Q59GN2;P62891	Putative 60S ribosomal protein L39-like 5;60S ribosomal protein L39	RPL39P5	2	1	1	1	2	1	1	1	1				16166000				26669000
P36578	60S ribosomal protein L4	RPL4	10	10	12	6	8	6	10	9	8	6	9	11	170600000	182690000	202990000	132450000	152310000	133530000	137440000	177350000	232660000	138300000	202720000	212240000
P46777	60S ribosomal protein L5	RPL5	2	3	4	3	3	1	2	2	3	1	2	1	48417000	45711000	49809000		47235000		38000000	41900000	59924000		37494000	42576000
Q02878	60S ribosomal protein L6	RPL6	12	12	11	8	11	10	6	6	6	6	9	11	253690000	257030000	274900000	227240000	208260000	194000000	211210000	244790000	261470000	176140000	183480000	182990000
P18124	60S ribosomal protein L7	RPL7	12	13	13	9	10	10	8	8	9	9	11	9	736580000	792110000	889680000	588310000	625280000	565560000	520240000	603980000	697870000	363650000	556110000	570090000
P62424	60S ribosomal protein L7a	RPL7A	4	3	5	4	3	2	2	3	5	4	4	3	35995000	31288000	48468000	37965000	39791000	29691000		36996000	49762000	30707000	31901000	34354000
P62917	60S ribosomal protein L8	RPL8	4	3	3	1	2	1	1	1	1	1	2	2	74390000	68961000	93215000	73007000	61587000		64528000	64360000	92728000	63621000	73911000	76800000
P32969	60S ribosomal protein L9	RPL9	3	4	4	3	4	3	3	3	4	4	3	3	51354000	56133000	59561000	38873000	51618000	52462000	52704000	59440000	62582000	77464000	37738000	36691000
P05388;P05388-2;Q8NHW5	60S acidic ribosomal protein P0;60S acidic ribosomal protein P0-like	RPLP0	8	9	9	7	9	7	7	8	7	7	8	8	321510000	343630000	342690000	263940000	320520000	270980000	315410000	309920000	302240000	311790000	234320000	236210000
P05386	60S acidic ribosomal protein P1	RPLP1	2	2	2	1	1	1	2	1	2	1	2	1	32990000	33484000	34940000				27214000		36477000		33396000
P05387	60S acidic ribosomal protein P2	RPLP2	6	6	6	5	5	5	5	5	5	5	4	5	435970000	468250000	457210000	414280000	312450000	380650000	356780000	275860000	307520000	240250000	187060000	183600000
P04843	Dolichyl-diphosphooligosaccharide--protein glycosyltransferase subunit 1	RPN1	2	3	2	1	2	1	2	2	3	3	3	4	13697000	14354000	13700000		17014000			21401000	23378000	23270000	22259000	20217000
P04844-2;P04844	Dolichyl-diphosphooligosaccharide--protein glycosyltransferase subunit 2	RPN2	2	1	5	1	1		4	5	2	1	3	2	16058000		14506000				13154000	16452000	15778000		14951000	16396000
P46783;Q9NQ39	40S ribosomal protein S10;Putative 40S ribosomal protein S10-like	RPS10	5	5	5	5	5	5	5	4	5	5	5	5	369250000	417330000	411050000	361570000	455540000	407890000	415460000	429920000	407330000	272640000	274920000	277230000
P62280	40S ribosomal protein S11	RPS11	8	7	7	8	8	7	6	6	6	6	7	6	145780000	157760000	155800000	158960000	172990000	153910000	154530000	125150000	144160000	222520000	121880000	149700000
P25398	40S ribosomal protein S12	RPS12	7	7	7	5	7	6	4	4	4	5	5	5	340330000	333960000	312410000	241050000	296350000	255310000	191690000	226780000	265500000	162420000	202410000	203350000
P62277	40S ribosomal protein S13	RPS13	5	5	5	5	5	6	5	5	5	5	5	5	125000000	103210000	113530000	79765000	82120000	98723000	91593000	106750000	104020000	132340000	76319000	110430000
P62263	40S ribosomal protein S14	RPS14	4	4	4	3	4	4	5	4	4	4	5	5	206400000	231630000	238910000	188910000	207890000	214220000	190080000	191830000	208520000	198640000	171210000	183240000
P62841	40S ribosomal protein S15	RPS15	3	3	3	3	3	2	2	1	2	2	3	3	99888000	98899000	101080000	102040000	93614000	106300000	19316000		24469000	63418000	82865000	59596000
P62244	40S ribosomal protein S15a	RPS15A	2	2	2	2	3	3	2	4	3	3	2	3	28167000	30228000	29021000	31755000	34133000	31383000	25762000	27837000	31689000	27000000	31201000	31128000
P62249	40S ribosomal protein S16	RPS16	3	4	2	2	3	2	3	4	5	6	2	3	26769000	33131000	34065000	40339000	41639000	36527000	44237000	42518000	39706000	71449000	31035000	36571000
P08708	40S ribosomal protein S17	RPS17	6	6	7	6	6	6	5	6	6	6	5	5	276010000	278660000	296940000	197200000	199660000	189210000	218790000	237020000	258720000	184310000	185370000	179290000
P62269	40S ribosomal protein S18	RPS18	6	6	5	5	3	4	2	3	1	2	4	6	59839000	54890000	64966000	54769000	57847000	58695000		52837000		48246000	40345000	56445000
P39019	40S ribosomal protein S19	RPS19	6	6	6	4	6	7	7	4	6	3	6	3	174210000	184760000	182090000	130700000	165700000	179350000	138080000	145690000	136530000	94379000	96202000	104910000
P15880	40S ribosomal protein S2	RPS2	6	6	5	3	5	4	4	5	5	5	5	5	94822000	103290000	106740000	77267000	88133000	89812000	83549000	83978000	92448000	69479000	65553000	71056000
P60866;P60866-2	40S ribosomal protein S20	RPS20	3	3	2	3	3	3	3	3	3	3	3	3	286410000	286900000	263480000	287310000	253870000	240450000	266310000	197420000	201750000	199660000	168890000	184010000
P63220	40S ribosomal protein S21	RPS21	6	6	6	5	6	6	5	5	5	5	5	5	560580000	569300000	563790000	515680000	402530000	436680000	445200000	416200000	435660000	295570000	268890000	298520000
P62266	40S ribosomal protein S23	RPS23	3	2	2	1	2	1	1	1	1	2	2	3	53527000	34014000	62566000		14127000					33003000	48832000	48854000
P62847-2;P62847-3;P62847;P62847-4	40S ribosomal protein S24	RPS24	5	5	5	3	5	4	5	5	5	5	4	3	74189000	76444000	74526000	60365000	78345000	82219000	74305000	82348000	83980000	64824000	56912000	74702000
P62851	40S ribosomal protein S25	RPS25	4	4	4	4	4	4	4	4	4	4	4	4	94691000	91466000	93476000	96483000	78612000	84591000	86217000	82831000	85471000	83793000	80718000	81496000
P62854;Q5JNZ5	40S ribosomal protein S26;Putative 40S ribosomal protein S26-like 1	RPS26	2	2	2	2	2	2	2	1	2	2	2	2	65004000	78366000	79957000	72750000	89568000	71315000	19279000		35548000	108350000	82218000
P42677;Q71UM5	40S ribosomal protein S27;40S ribosomal protein S27-like	RPS27	3	2	3	3	2	3	2	2	2	3	2	2	72430000	79174000	74387000	77320000	64195000	76220000	60737000	58647000	62380000	72655000	59550000	54138000
P62979;P62987;P0CG47;P0CG48	Ubiquitin-40S ribosomal protein S27a;Ubiquitin;40S ribosomal protein S27a;Ubiquitin-60S ribosomal protein L40;Ubiquitin;60S ribosomal protein L40;Polyubiquitin-B;Ubiquitin;Polyubiquitin-C;Ubiquitin	RPS27A	10	9	11	4	8	7	6	7	6	8	9	8	2905800000	2263800000	2457400000	2891800000	2311400000	2280100000	2434600000	2474900000	2450300000	2150200000	1911100000	1823900000
P62857	40S ribosomal protein S28	RPS28	2	2	2	2	2	2	2	2	2	2	2	2	1003900000	942280000	1009700000	721570000	909300000	786870000	741980000	609910000	767300000	568870000	553950000	569040000
P62273;P62273-2	40S ribosomal protein S29	RPS29	2	3	3	2	3	3	2	1	2	2	3	3	61471000	94329000	85406000		97004000	58744000					83616000	98646000
P23396;P23396-2	40S ribosomal protein S3	RPS3	8	8	9	6	8	6	9	9	8	8	6	9	89652000	94845000	97658000	111470000	101160000	91617000	100830000	104430000	111300000	126110000	101920000	94412000
P61247	40S ribosomal protein S3a	RPS3A	6	6	7	4	7	6	5	4	5	4	4	6	101900000	101630000	111860000	98354000	93806000	89068000	71878000	87235000	110820000	79691000	81483000	82869000
P62701;Q8TD47;P22090	40S ribosomal protein S4, X isoform;40S ribosomal protein S4, Y isoform 2;40S ribosomal protein S4, Y isoform 1	RPS4X	7	9	10	6	8	6	6	5	8	7	8	8	186490000	202600000	244040000	167800000	199770000	187680000	174420000	172090000	189410000	171340000	147240000	154860000
P46782	40S ribosomal protein S5;40S ribosomal protein S5, N-terminally processed	RPS5	7	6	7	5	6	4	5	4	5	4	6	6	129840000	140070000	134670000	133390000	128250000	109160000	98654000	106280000	114410000	102050000	87168000	92947000
P62753	40S ribosomal protein S6	RPS6	4	4	4	4	3	4	3	2	3	2	4	3	104290000	103780000	118290000	73240000	80514000	70175000	59405000	89619000	98347000	48098000	70296000	73315000
P51812;Q15418-3;Q15418-4;Q15349;Q15418;Q15349-3;Q15418-2;Q15349-2;Q9UK32-2;Q9UK32;Q96GX5-2;Q96GX5-3;Q96GX5;O60307;Q9Y2H9;Q6P0Q8-2;Q6P0Q8;O15021-2;O15021-3;O15021-1;O15021	Ribosomal protein S6 kinase alpha-3	RPS6KA3	4	2	4	2	4		6	3	4	3	3	2					18808000		14650000	17087000	18047000	15722000		22454000
P62081	40S ribosomal protein S7	RPS7	6	6	7	4	6	5	3	4	3	3	5	4	116730000	175880000	149110000	126470000	133610000	139050000	168130000	126380000	164770000	103580000	73082000	82186000
P62241	40S ribosomal protein S8	RPS8	6	6	7	5	6	5	5	5	5	5	6	6	111130000	112730000	122150000	110980000	112370000	108700000	121200000	143500000	149430000	186480000	111140000	123940000
P46781	40S ribosomal protein S9	RPS9	3	3	4	2		1	2	1	1	4	1	1	19953000	17865000	21353000				17343000			22291000
P08865	40S ribosomal protein SA	RPSA	11	12	12	10	9	9	10	10	12	10	8	9	488340000	482240000	462750000	314950000	358700000	325830000	362830000	351810000	340980000	267870000	236740000	221790000
Q92600;Q92600-2;Q92600-3	Cell differentiation protein RCD1 homolog	RQCD1	1	2	2		2	2			2								10878000	9393900
Q9P2E9-3;Q9P2E9-2;Q9P2E9	Ribosome-binding protein 1	RRBP1	1			2		1										42156000
P23921	Ribonucleoside-diphosphate reductase large subunit	RRM1		2	1		2	1	1	2	1		1	1					13785000			15551000
P31350;P31350-2;Q7LG56-2;Q7LG56;Q7LG56-6;Q7LG56-3	Ribonucleoside-diphosphate reductase subunit M2	RRM2	14	13	14	7	11	8	11	11	13	3	5	5	349590000	367500000	399080000	240970000	292830000	255650000	276500000	289870000	329240000	136700000	98474000	92449000
Q9Y3B9	RRP15-like protein	RRP15	2	2	2	2	1	1		1					10617000	11305000	13321000
Q96EU6-2;Q96EU6	Ribosomal RNA processing protein 36 homolog	RRP36	1	1	1												5398700
Q9NSQ0;Q9Y3A4	Putative ribosomal RNA-processing protein 7 homolog B;Ribosomal RNA-processing protein 7 homolog A	RRP7BP	1	1												4120400
Q15050	Ribosome biogenesis regulatory protein homolog	RRS1	3	3	3	1	2	2	2	3	3	2	2	2	15286000	16751000	14546000		13878000	15730000	12449000	11459000	11211000		9436700	10936000
Q7L4I2-2;Q7L4I2	Arginine/serine-rich coiled-coil protein 2	RSRC2	2	3	3	2	3	2	1	2	3	3	5	3	23793000	18938000	14151000		16847000	19616000		21015000	20248000	27438000	31237000	31479000
Q15404-2;Q15404	Ras suppressor protein 1	RSU1	3	3	3		2	2	3	3	3	2	1	1	11056000	12528000	10480000			9243900	12521000	13168000	13723000	13822000
Q9Y3I0	tRNA-splicing ligase RtcB homolog	RTCB	17	19	18	12	17	17	17	18	18	15	17	17	308780000	340720000	309240000	311520000	351510000	361930000	347620000	366850000	357690000	310550000	377170000	392280000
Q9BY42	Protein RTF2 homolog	RTFDC1	4	6	4	2	3	4	3	3	3	2	3	3	28467000	39810000	33002000	45159000	32750000	27428000	32441000	22335000	36624000	27141000	30830000	29588000
Q16799;Q16799-3;Q16799-2	Reticulon-1	RTN1	2	1										1	57476000
Q9NQC3-2;Q9NQC3-5;Q9NQC3;Q9NQC3-4;Q9NQC3-3;Q9NQC3-6	Reticulon-4	RTN4	4	3	4	4	6	4	4	3	6	3	4	5	59592000	52792000	59437000	79537000	74649000	61956000	71504000	75994000	80759000	69088000	75120000	74659000
Q9Y265;Q9Y265-2	RuvB-like 1	RUVBL1	11	10	10	7	12	8	10	13	11	8	8	7	144600000	152500000	138490000	130520000	186030000	155820000	173380000	155570000	146320000	108480000	91717000	90474000
Q9Y230;Q9Y230-2	RuvB-like 2	RUVBL2	12	10	12	8	8	8	8	9	9	8	7	7	75187000	75538000	84944000	110910000	94179000	94171000	96121000	100830000	95764000	67710000	62535000	53868000
Q6NW29	RWD domain-containing protein 4	RWDD4	1				1		1	2	1											8649500
P60903	Protein S100-A10	S100A10	3	4	3	2	4	3	3	3	3	3	4	3	616730000	498350000	549960000	397740000	487490000	530060000	574190000	532250000	544490000	467310000	541510000	557570000
P31949	Protein S100-A11;Protein S100-A11, N-terminally processed	S100A11	3	4	4	3	3	4	3	3	4	3	4	4	1010300000	1209900000	1298600000	540710000	1008800000	1112700000	1026900000	1074900000	1101500000	1175200000	1104000000	1151900000
Q99584	Protein S100-A13	S100A13	3	3	3	1	3	2	3	3	4	2	3	2	58834000	49165000	47987000		50489000	57380000	50437000	41793000	45764000	47354000	43182000	49819000
Q96FQ6	Protein S100-A16	S100A16	4	4	6	2	3	4	1	2	2	2	3	4	65562000	78056000	63279000	42321000	68245000	62559000			37606000	66911000	46687000	50282000
P29034	Protein S100-A2	S100A2	2	2	2	1	1	2	3	2	3	2	3	2	75223000	56122000	65684000			54530000	63009000	52915000	61575000	50180000	43497000	54784000
P06703	Protein S100-A6	S100A6	2	2	1	2	1	3			1	2	2	2	653410000	177930000		176420000		124950000				56283000	133350000	130400000
P06702	Protein S100-A9	S100A9	1	1	1	7	2	1	1	1	1	2	1	2	18181000	17910000	20021000	1213500000			11513000		13420000	42833000		4239300
P25815	Protein S100-P	S100P	2	1	1		1	1	1		1	1	1	1	31961000
Q9UBE0;Q9UBE0-2;Q9UBE0-3	SUMO-activating enzyme subunit 1;SUMO-activating enzyme subunit 1, N-terminally processed	SAE1	1	2	1		1	1	1	2	1	1		1								7967400
Q15424-2;Q15424;Q15424-4;Q15424-3;Q14151	Scaffold attachment factor B1	SAFB	1			1			1	1	2		1	1									14157000
O00422	Histone deacetylase complex subunit SAP18	SAP18	3	2	3	2	4	3	3	3	3	2	3	3	26643000	30866000	23142000	31474000	19003000	19285000	24928000	22862000	31439000	31036000	28388000	19095000
Q9NR31;Q9NR31-2	GTP-binding protein SAR1a	SAR1A	2	2	2	2	2	2	2	2	2	2	3	2	87189000	90798000	85066000	67421000	68609000	71654000	82093000	93541000	93476000	85974000	82949000	69416000
Q9Y6B6	GTP-binding protein SAR1b	SAR1B	3	4	3	3	3	2	2	1	2	2	2	2	108940000	121070000	116340000	122410000	119640000	126490000	75557000	107040000	92483000	116310000	95530000	90022000
P82979	SAP domain-containing ribonucleoprotein	SARNP	3	4	3	2	5	1	4	4	3	1	2		27775000	22910000	26627000	29508000	27823000		29241000	24929000	27722000		20251000
O43290	U4/U6.U5 tri-snRNP-associated protein 1	SART1		1	1	1	1	1					1	1		3184100		4152200
Q9Y3A5	Ribosome maturation protein SBDS	SBDS	7	8	9	6	10	10	9	8	7	7	10	11	188800000	178740000	183700000	129270000	182880000	189420000	151760000	146110000	153930000	136520000	145040000	141010000
O15126;O15126-2	Secretory carrier-associated membrane protein 1	SCAMP1	1	2	2	1	1	1	3	4	2	3	3	2			42120000				64943000	50039000		51926000	62266000
O15127	Secretory carrier-associated membrane protein 2	SCAMP2	3	1	2		2	2	2	1	2	2	1	1	17559000		18047000		14916000	17027000	22834000		24366000	20045000		18324000
O14828-2;O14828	Secretory carrier-associated membrane protein 3	SCAMP3	1				1		2		1										8673600
Q8WVM8	Sec1 family domain-containing protein 1	SCFD1	1	1	1		1		1	1	1		1	1									3478200
Q9UIL1-3;Q9UIL1-2;Q9UIL1	Short coiled-coil protein	SCOC		1	1												7706400
P22307-4;P22307-7;P22307-8;P22307;P22307-2;P22307-6;P22307-5;P22307-3	Non-specific lipid-transfer protein	SCP2	5	6	6	6	5	5	5	5	5	8	7	6	151420000	159750000	160810000	161310000	164700000	167830000	171400000	162990000	164380000	132250000	168200000	156200000
Q12765;Q12765-2;Q12765-3	Secernin-1	SCRN1	1	1	1	1	1				1	1	1	1
P31431-2;P31431	Syndecan-4	SDC4		1	1		1			1	1		1										2972700
O00560;O00560-3	Syntenin-1	SDCBP	1	1	1	1	1	1	1	1	1	1	1	1	175640000	175160000	155240000	158890000	158880000	177720000	188610000	197900000	185370000	220080000	251820000	257500000
O00560-2	Syntenin-1	SDCBP	1	1	1	1	1	1	1	1	1	1	1	1
Q6IQ49-3;Q6IQ49-2;Q6IQ49	Protein SDE2 homolog	SDE2	1	1	1				1	1							3654300
Q9BRK5;Q9BRK5-6;Q9BRK5-4;Q9BRK5-3;Q9BRK5-2;Q9BRK5-5	45 kDa calcium-binding protein	SDF4	2	4	1	2	1	2	2	1	2			1		15366000		19525000		17080000
P31040;P31040-2;P31040-3	Succinate dehydrogenase [ubiquinone] flavoprotein subunit, mitochondrial	SDHA	9	11	9	3	10	10	9	11	9	11	12	15	94918000	100820000	100950000	110960000	114330000	124780000	125220000	125910000	124060000	152520000	144630000	133380000
Q9NX18	Succinate dehydrogenase assembly factor 2, mitochondrial	SDHAF2	1	1	1			1	1		1	1	1	1
P21912	Succinate dehydrogenase [ubiquinone] iron-sulfur subunit, mitochondrial	SDHB	4	6	3	2	5	5	5	5	5	3	4	5	56947000	57529000	62173000	38824000	66760000	61398000	62248000	61599000	66074000	48515000	52470000	54600000
P55735-2;P55735;P55735-4;P55735-3	Protein SEC13 homolog	SEC13	1	1	1		1		1	1	1		3	1											12670000
O75396	Vesicle-trafficking protein SEC22b	SEC22B	3	5	5	1	4	1	2	2	3	2	4	4	40796000	29846000	40715000		31199000		29580000	26381000	33435000	36107000	45427000	42811000
Q15436;Q15436-2	Protein transport protein Sec23A	SEC23A	1	1			2		1	1	1	3	1	3		10684000			11416000			12448000	12044000	16344000	14872000	13955000
Q15437	Protein transport protein Sec23B	SEC23B		1						1			1	1								3284700
O94979-6;O94979-3;O94979-10;O94979-4;O94979-9;O94979-2;O94979;O94979-8;O94979-5;O94979-7	Protein transport protein Sec31A	SEC31A		1			2	1	2	3	2	4	4	4							18706000	14223000		20908000	21908000	19806000
P61619;P61619-3;Q9H9S3-2;Q9H9S3-3;Q9H9S3	Protein transport protein Sec61 subunit alpha isoform 1	SEC61A1	4	3	3	2	2	1	1	2	1	1	4	4	21914000	25312000	22986000	29634000	26652000			26611000			26761000	30096000
P60468	Protein transport protein Sec61 subunit beta	SEC61B	3	2	2	1	2	1	1	1	1	1	2	2	237520000	224150000	219840000		209880000						170640000	156530000
P60059	Protein transport protein Sec61 subunit gamma	SEC61G	2	2	2	2	2	2	2	2	2	2	2	2	71575000	67590000	69128000	46556000	67565000	55654000	66298000	67561000	67795000	56550000	66950000	63685000
Q8WWX9	Selenoprotein M	SELM					1	1					1
P62341	Selenoprotein T	SELT	2	1	1		1			1			1									9108300
Q9P0V9-3;Q9P0V9;Q9P0V9-2	Septin-10	SEPT10			2		1		1	1	1						8531700
Q9NVA2;Q9NVA2-2;Q14141-2;Q14141-4;Q14141;Q14141-3;Q92599-3;Q92599-2;Q92599-4;Q92599	Septin-11	SEPT11	4	3	3	2	5	4	3	4	4	3	6	3	35676000	31337000	31832000	48254000	41722000	40133000	34331000	30375000	29609000	24123000	24710000	21654000
Q15019;Q15019-3;Q15019-2	Septin-2	SEPT2	8	7	8	7	7	7	9	7	7	7	7	8	144650000	141720000	141570000	112840000	162730000	133830000	163410000	168080000	158110000	159620000	145900000	135460000
Q16181-2;Q16181;Q6ZU15	Septin-7	SEPT7	7	8	8	7	8	7	9	10	8	8	8	8	100030000	117490000	120080000	143840000	131070000	130780000	133470000	133990000	113370000	127840000	91063000	100330000
Q9UHD8-7;Q9UHD8-2;Q9UHD8-5;Q9UHD8;Q9UHD8-3;Q9UHD8-4;Q9UHD8-9;Q9UHD8-8	Septin-9	SEPT9	3	4	7	2	4	2	4	4	3	5	5	4	22872000	23945000	24362000	17437000	29573000	22124000	24608000	20936000	21558000	27820000	23447000	20407000
Q8NC51-3;Q8NC51;Q8NC51-4;Q8NC51-2	Plasminogen activator inhibitor 1 RNA-binding protein	SERBP1	4	4	5	4	5	5	2	3	3	5	3	4	35151000	36764000	32257000	47943000	36562000	29367000	22444000	33178000	22625000	33542000	31404000	34097000
Q9NRX5	Serine incorporator 1	SERINC1											1	1
P30740;P30740-2	Leukocyte elastase inhibitor	SERPINB1	1				1	1		1	1												4940200
Q96P63;Q96P63-2	Serpin B12	SERPINB12				6						1	1					124470000
P05120	Plasminogen activator inhibitor 2	SERPINB2		2	2	2	1		2	2	2	2	1	1		8252200	8813900				8758300	11502000	12083000	9314400
P36952;P36952-2	Serpin B5	SERPINB5	7	7	6	9	5	2	4	4	3	1	2	2	28590000	36196000	28936000	146410000	33263000	23514000	30050000	27964000	25920000		24645000	23206000
P35237;P50452-2;P50452	Serpin B6	SERPINB6			1						1	2	3	3											14967000
P05121;P05121-2	Plasminogen activator inhibitor 1	SERPINE1	9	8	8	4	3	4	5	5	7	6	6	9	148700000	126340000	139930000	91941000	138550000	143620000	138970000	128860000	151130000	168350000	162810000	140900000
P50454	Serpin H1	SERPINH1	9	10	10	9	12	12	11	11	11	12	12	12	217190000	228610000	236580000	268640000	284980000	261540000	269270000	297810000	277160000	400930000	337510000	318910000
Q01105-3;Q01105-4;Q01105-2;Q01105;P0DME0	Protein SET;Protein SETSIP	SET	3	3	2	3	4	4	2	2	2	2	3	1	35844000	30438000	32281000	38577000	32552000	33324000	34854000	28498000	26791000	43965000	30050000
Q15637-4;Q15637-6;Q15637-3;Q15637-2;Q15637;Q15637-7	Splicing factor 1	SF1	2	2	2	2	1	1	1	1	1		2	1	112920000	108540000	103810000	103580000	98153000	88731000	92578000	105940000	102840000	56520000	95942000	99482000
Q15459;Q15459-2	Splicing factor 3A subunit 1	SF3A1	3	5	4	2	7	1	4	3	2	1	4	3	23647000	29096000	21499000	18691000	34182000		18614000	25124000	17271000		20115000	19801000
Q15428	Splicing factor 3A subunit 2	SF3A2	7	7	7	6	6	7	6	4	4	5	8	7	134810000	155360000	157950000	169620000	163520000	139710000	142010000	146800000	179190000	130630000	172130000	174050000
Q12874	Splicing factor 3A subunit 3	SF3A3	4	4	4	2	2	2	4	2	3	2	2	1	19869000	21764000	17997000	21764000	21932000	20458000	22247000	23184000	23476000
O75533;O75533-2	Splicing factor 3B subunit 1	SF3B1	2	4	6		1			1	1	2	1	1			25494000
Q13435	Splicing factor 3B subunit 2	SF3B2	3	4	3		1	2	3	2	3	1	1	3	13602000						15466000	14415000	13242000			12294000
Q15393;Q15393-2;Q15393-3	Splicing factor 3B subunit 3	SF3B3	6	6	7	1	5		4	5	4	3	5	4	25395000	27069000	24940000		30677000		25777000	22077000	28659000	26887000	33149000	28480000
Q15427	Splicing factor 3B subunit 4	SF3B4	8	8	8	3	6	7	7	7	8	5	9	9	299240000	315980000	306410000	216390000	255160000	261760000	252130000	234610000	242670000	189000000	214280000	234240000
Q9BWJ5	Splicing factor 3B subunit 5	SF3B5	2	1	1	1	2	2	2	3	2	2	2	2	54554000				53739000	51449000	47701000	47197000	49315000	32324000	33122000	37817000
Q9Y3B4	Splicing factor 3B subunit 6	SF3B6	5	5	5	5	4	4	3	3	3	4	5	4	116500000	123900000	114370000	58977000	136170000	123240000	118880000	128360000	118560000	97688000	109850000	92600000
P31947-2;P31947	14-3-3 protein sigma	SFN	7	6	7	8	6	6	5	5	5	5	7	6	181580000	203170000	181190000	248040000	177640000	174570000	125220000	170050000	174960000	204320000	210900000	233580000
P23246;P23246-2	Splicing factor, proline- and glutamine-rich	SFPQ	12	13	12	10	15	12	9	9	10	12	14	17	377260000	449790000	427920000	279060000	395710000	359810000	362670000	361760000	378240000	294650000	503770000	483220000
Q9H9B4	Sideroflexin-1	SFXN1	1	1	2		1	1	2	2	2	2		1									8327900	7884000
O43765	Small glutamine-rich tetratricopeptide repeat-containing protein alpha	SGTA	7	4	5	3	5	2	4	4	4	3	3	5	70243000	68038000	67175000	61959000	63660000	59050000	59337000	63600000	54401000	46948000	53294000	47468000
O75368	SH3 domain-binding glutamic acid-rich-like protein	SH3BGRL					2		1		1		1	1
Q9H299	SH3 domain-binding glutamic acid-rich-like protein 3	SH3BGRL3	2	3	2	2	1	1	2	2	3	1	2	1		26184000	31106000	21583000			17429000	21736000	29635000		21376000
Q99961;Q99961-3;Q99961-2;Q99962	Endophilin-A2	SH3GL1	6	4	4	2	4	3	3	3	3	2	3	3	30364000	28033000	25937000	31040000	25948000	29899000	20904000	24004000	28027000	27668000	20548000	23124000
Q9Y371;Q9Y371-2;Q9Y371-3	Endophilin-B1	SH3GLB1	2	1	1	1	2	1	2	2	2	1	6	2					15449000		13088000	13479000	13919000		17588000	14880000
Q96B97-3;Q96B97-2;Q96B97	SH3 domain-containing kinase-binding protein 1	SH3KBP1	3	4	3	1	5	1	2	5	2		1	2	36724000	33715000	28774000		32674000			31451000
P29353-2;P29353-7;P29353;P29353-6;P29353-5;P29353-3	SHC-transforming protein 1	SHC1		1	1					1							5843400
P34897-3;P34897;P34897-2;P34896-4;P34896-3;P34896-2;P34896	Serine hydroxymethyltransferase, mitochondrial	SHMT2	13	17	11	9	13	11	10	10	11	8	10	10	193640000	204960000	192720000	204710000	205620000	216990000	196520000	235240000	225270000	187610000	202340000	199470000
Q9UHJ6	Sedoheptulokinase	SHPK			1	1	1		1		1										5244100
Q99720-4;Q99720-3;Q99720	Sigma non-opioid intracellular receptor 1	SIGMAR1		1	1		1		1	1												7249400
Q9NXA8-4;Q9NXA8-3;Q9NXA8-2;Q9NXA8	NAD-dependent protein deacylase sirtuin-5, mitochondrial	SIRT5	1						1	1												4912700
O15304;O15304-2	Apoptosis regulatory protein Siva	SIVA1	2	1	2		2	1	1	1	1		1		24206000		21907000
P42285	Superkiller viralicidic activity 2-like 2	SKIV2L2							1	1		1										1095200
P63208;P63208-2	S-phase kinase-associated protein 1	SKP1	4	4	4	2	3	2	5	4	3	2	4	3	96425000	109950000	97649000	80003000	104600000	92969000	92168000	94556000	93323000	83596000	91945000	77020000
Q14493	Histone RNA hairpin-binding protein	SLBP	1	1	1	1	1	1						1			7629100	5307000	8701000	7183300
P53985;P53985-2	Monocarboxylate transporter 1	SLC16A1	1						1	2	1	1										10349000
O15427	Monocarboxylate transporter 4	SLC16A3	1	1	1		3	1				1	2	1					12257000
Q15758;Q15758-3;Q15758-2	Neutral amino acid transporter B(0)	SLC1A5	1						1		1	1		1							2468700
Q02978-2;Q02978	Mitochondrial 2-oxoglutarate/malate carrier protein	SLC25A11					1	1	1			1		1
Q00325-2;Q00325	Phosphate carrier protein, mitochondrial	SLC25A3	2	1	2		1	1	1	1	1	1	2	1	12536000		23577000								23228000
P05141;Q9H0C2	ADP/ATP translocase 2;ADP/ATP translocase 2, N-terminally processed	SLC25A5	3	4	4	3	2	2	2	1	3	5	3	4	146520000	156950000	166440000	126540000	176700000	191840000	150830000	161080000	169910000	180730000	164860000	169660000
P12236	ADP/ATP translocase 3;ADP/ATP translocase 3, N-terminally processed	SLC25A6	1	2	2	2	2	2	2	2	2	2	2	2	31961000	28470000	31069000	31744000	31441000	38605000	30770000	29258000	34836000	30436000	32461000	34595000
P11166	Solute carrier family 2, facilitated glucose transporter member 1	SLC2A1	1	1	1	1	1	2	1	2	1	1	1	1						8060000
Q96K37	Solute carrier family 35 member E1	SLC35E1							1		1												2821400
Q8IXU6;Q8IXU6-3;Q8IXU6-2	Solute carrier family 35 member F2	SLC35F2		1	1		1			1			1						1865200
Q96QD8;Q96QD8-2	Sodium-coupled neutral amino acid transporter 2	SLC38A2	3	3	3	2	3	3	2	3	3	3	3	3	30119000	31438000	33770000	29407000	23445000	35259000	31111000	42502000	44377000	40958000	56670000	44177000
P08195-2;P08195-3;P08195;P08195-4	4F2 cell-surface antigen heavy chain	SLC3A2	10	9	8	6	9	8	7	9	9	9	9	10	69270000	77062000	75833000	75431000	71169000	75174000	87714000	84727000	83881000	93329000	95529000	93827000
Q8WWI5-3;Q8WWI5-2;Q8WWI5	Choline transporter-like protein 1	SLC44A1	1				1	1	1	2	2	1	1	1								9047600	10963000
Q8IWA5-3;Q8IWA5;Q8IWA5-2	Choline transporter-like protein 2	SLC44A2	2		1		2	1	1	2	2	1	3	1	15438000				17592000			20056000	18741000		23390000
Q01650;Q9UM01;Q92536	Large neutral amino acids transporter small subunit 1	SLC7A5	5	4	4	3	3	3	2	3	3	3	4	4	43658000	41438000	43412000	48626000	59646000	50460000	52547000	52429000	58806000	61622000	67691000	55427000
O14745;O14745-2	Na(+)/H(+) exchange regulatory cofactor NHE-RF1	SLC9A3R1	2	1	1	1	1	1	1	2	1	1	1	1								16026000
Q9GZT3-2;Q9GZT3	SRA stem-loop-interacting RNA-binding protein, mitochondrial	SLIRP	3	4	4	5	5	5	3	3	3	3	4	4	77451000	87927000	61966000	89587000	70417000	78908000	76082000	65635000	54122000	77989000	79546000	74106000
P03973	Antileukoproteinase	SLPI		1	1	1	1	1					1	1		5931900	6218100		6851500	9766100
O00193	Small acidic protein	SMAP	2	2	2	1	2	1	1	1	2	1	2	2	17080000	17269000	16875000		16366000				20811000		18326000	14631000
Q8WU79-2;Q8WU79;Q8WU79-3;Q8IYB5-3;Q8IYB5-2;Q8IYB5	Stromal membrane-associated protein 2	SMAP2	2	3	4		2	1	2	2	1		2	2	11727000	10758000	10790000		10188000		10467000	9219200			11344000	9100200
Q92922;Q8TAQ2-2;Q8TAQ2-3;Q8TAQ2	SWI/SNF complex subunit SMARCC1	SMARCC1	2		2			1							20239000		24341000
Q969G3-6;Q969G3-5;Q969G3-3;Q969G3-2;Q969G3-4;Q969G3	SWI/SNF-related matrix-associated actin-dependent regulator of chromatin subfamily E member 1	SMARCE1							1	1											3278400
Q16637-4;Q16637-2;Q16637-3;Q16637	Survival motor neuron protein	SMN1	3	2	3	1	3	1	1	1	2	1			19672000	21357000	19358000		21965000				26517000
O75940	Survival of motor neuron-related-splicing factor 30	SMNDC1	2	2	2	1	1		1	2	2		1	1	20365000	17814000						14812000	15890000
P52788;P52788-2	Spermine synthase	SMS	1	2	2		1	2	2	2	1	1	2	2	15901000	17439000	18201000		19240000	16590000	20081000	23910000	22941000	18931000	19662000	15018000
Q2TAY7;Q2TAY7-2	WD40 repeat-containing protein SMU1;WD40 repeat-containing protein SMU1, N-terminally processed	SMU1	1	2	1	1	1			1	1	2	1											6766200
O00161;O00161-2	Synaptosomal-associated protein 23	SNAP23	1	2	1				1	1			3	3											14064000	11401000
O95721	Synaptosomal-associated protein 29	SNAP29	1	1	2		1		2		1	2	1	1			20189000
O95295	SNARE-associated protein Snapin	SNAPIN	2	1			1								7473600
Q7KZF4	Staphylococcal nuclease domain-containing protein 1	SND1	19	19	17	12	17	12	16	16	17	18	21	19	186520000	174290000	181500000	209070000	198230000	166740000	204460000	198970000	202000000	241130000	211500000	202050000
O75643;O75643-2	U5 small nuclear ribonucleoprotein 200 kDa helicase	SNRNP200	1		2		2			2	2	1	4	1											82948000
Q8WVK2	U4/U6.U5 small nuclear ribonucleoprotein 27 kDa protein	SNRNP27	1	1	1		1			1	1	1	1	1
Q96DI7;Q96DI7-2	U5 small nuclear ribonucleoprotein 40 kDa protein	SNRNP40		1	1	1	2	2	2	3		1	1						13055000		13621000	15431000
P08621;P08621-2;P08621-3;P08621-4	U1 small nuclear ribonucleoprotein 70 kDa	SNRNP70	5	6	5	3	8	5	6	3	5	6	6	7	43433000	47148000	50561000	40311000	48794000	43971000	42775000	39990000	44381000	50208000	49451000	44415000
P09012	U1 small nuclear ribonucleoprotein A	SNRPA	3	2	2	2	2	2	2	3	3	1	2	2	195010000	197560000	212210000	189780000	199520000	321380000	201200000	182640000	192610000	109610000	129600000	119800000
P14678;P14678-2;P14678-3	Small nuclear ribonucleoprotein-associated proteins B and B	SNRPB	3	3	3	3	3	3	3	3	3	3	3	3	1333300000	1488100000	1384100000	1239400000	1589500000	1314100000	1385100000	1359800000	1344800000	763230000	980300000	960530000
P08579	U2 small nuclear ribonucleoprotein B	SNRPB2	1	1	1		2		1	1	2	1	2	2					19422000				19841000			10535000
P09234	U1 small nuclear ribonucleoprotein C	SNRPC	3	4	2	2	3	3	3	3	3	3	3	3	344500000	309330000	358140000	273190000	345350000	325140000	302300000	324480000	350730000	246280000	260030000	246880000
P62314	Small nuclear ribonucleoprotein Sm D1	SNRPD1	2	1	1	1	1	1	1	3	2	3	1	2	21013000		17074000				9912100	17764000	15594000	20980000	16347000	16982000
P62316;P62316-2	Small nuclear ribonucleoprotein Sm D2	SNRPD2	6	5	6	5	6	5	3	4	3	3	6	5	102380000	109200000	90211000	114350000	103510000	108800000	95903000	96968000	97602000	85240000	66927000	72586000
P62318-2;P62318	Small nuclear ribonucleoprotein Sm D3	SNRPD3	5	5	5	4	4	4	4	5	5	5	4	5	396970000	441830000	440620000	361850000	581280000	541810000	545650000	534770000	526450000	452950000	326810000	381500000
P62304	Small nuclear ribonucleoprotein E	SNRPE	2	2	2	1	2	1	2	1	1	1	2	2	15880000	18702000	30048000		23634000		25421000				33245000	15240000
P62306	Small nuclear ribonucleoprotein F	SNRPF	3	4	4	2	2	3	3	4	2	2	2	2	70675000	76245000	72658000	132490000	103580000	82935000	39544000	21368000	19997000	46729000	59177000	54737000
P62308;A8MWD9	Small nuclear ribonucleoprotein G;Putative small nuclear ribonucleoprotein G-like protein 15	SNRPG	2	2	2	2	1	2	2	2	2	2	2	2	76698000	71600000	68787000			60102000	60094000	81681000	92774000	67623000	57649000	51707000
P63162;P63162-2	Small nuclear ribonucleoprotein-associated protein N	SNRPN	2	2	2	1	2	1	2	2	1	1	2	1	21481000	19806000	23061000		18694000		18879000	19924000			21389000
Q13573	SNW domain-containing protein 1	SNW1	8	9	8	4	6	4	8	5	7	4	6	5	57478000	56938000	60412000	74985000	56882000	47998000	56581000	61294000	54014000	47332000	63918000	50715000
Q9UMY4-2;Q9UMY4;Q9UMY4-3	Sorting nexin-12	SNX12	4	4	5	1	4	2	4	4	3	3	2	2	30694000	26573000	28024000		24075000	26104000	25400000	20702000	24230000	23049000	20195000	21301000
Q96RF0-3;Q96RF0-2;Q96RF0	Sorting nexin-18	SNX18		1	1		1												2070700
O60749-2;O60749	Sorting nexin-2	SNX2							1	1	2											4471600
O60493;O60493-2;O60493-3;O60493-4	Sorting nexin-3	SNX3	3	4	4	2	3	2	4	3	4	1	3	2	29872000	24779000	22234000	30628000	20507000	30908000	25926000	23754000	21940000	20921000	18463000	21415000
Q9Y5X3;Q9Y5X3-2	Sorting nexin-5	SNX5	3	3	3	3	2	2	3	1	2	3		1	19381000	17394000	17652000	20063000	20462000		18834000		16021000	15376000
P04179-4;P04179;P04179-2;P04179-3	Superoxide dismutase [Mn], mitochondrial	SOD2	2	4	6	2	3	2	4	3	3	4	4	3	40091000	51840000	65687000	50712000	58475000	64762000	44385000	54414000	41999000	96826000	103590000	87179000
P18583-6;P18583-2;P18583-10;P18583-3;P18583-4;P18583-7;P18583;P18583-5;P18583-9;P18583-8	Protein SON	SON	2	2	2		1		1	1		1	1	1		6222700	5985400
Q00796;Q00796-2	Sorbitol dehydrogenase	SORD	1	2	3	1	6	1	1	2	1	2	6	3		15621000	17571000		24097000			18967000		17268000	25708000	23560000
P48436;P35713;Q9H6I2;P57073	Transcription factor SOX-9	SOX9	1	1									1			7044000
P23497-7;P23497-6;P23497-5;P23497-2;P23497-3;P23497;P23497-4;Q9H930-3;Q9H930-1;Q9H930-2;Q9H930	Nuclear autoantigen Sp-100;Nuclear body protein SP140-like protein	SP100							1		1	1									2487800
O75391	Sperm-associated antigen 7	SPAG7	2	2	1	1		2	1	1	1	1	1	1	13567000	10886000				8500500
P09486	SPARC	SPARC	1	2	1		2	1	2	2	2	2	1	1							14703000			14045000
Q86XZ4	Spermatogenesis-associated serine-rich protein 2	SPATS2							1		1												1071200
Q9NUQ6;Q9NUQ6-2;Q9NUQ6-4;Q9NUQ6-3	SPATS2-like protein	SPATS2L	6	7	9	3	7	5	6	8	9	6	7	8	51318000	51803000	65563000	27050000	68182000	55748000	77963000	78952000	88459000	78269000	73896000	83433000
Q9Y6A9	Signal peptidase complex subunit 1	SPCS1	1		1				1	1	1		1									9816700
Q9NZD8-2;Q9NZD8	Maspardin	SPG21	1	1												4093100
Q9Y657;Q5JUX0	Spindlin-1;Spindlin-3	SPIN1	2	1	1				2	1	2	1	1	1									13059000
O43278-2;O43278	Kunitz-type protease inhibitor 1	SPINT1	3	2	5	1	3		1	2	2	1	1		12305000	15982000	14459000		15241000			15476000	12859000
O43291;O43291-2	Kunitz-type protease inhibitor 2	SPINT2	5	5	6	3	5	3	4	5	5	3	3	1	38141000	52667000	49707000	57759000	48134000		43302000	46203000	48854000
P35270	Sepiapterin reductase	SPR	3	3	3		2	2	1	2	2	2	1	3		9402600	15915000		10374000			12186000			15180000
Q13813-3;Q13813;Q13813-2	Spectrin alpha chain, non-erythrocytic 1	SPTAN1	6	9	7	1	6	4	7	6	4	6	4	4	16799000	20932000	19880000		18993000	17032000	25854000	22760000	20669000	25422000	22536000	23794000
Q01082;Q01082-3;Q01082-2;P11277-3;P11277;P11277-2	Spectrin beta chain, non-erythrocytic 1	SPTBN1	8	10	9	4	6	4	6	6	6	7	8	7	157950000	341310000	258480000	133410000	177260000	145320000	98988000	217750000	226930000	217780000	180480000	158180000
Q9Y6N5	Sulfide:quinone oxidoreductase, mitochondrial	SQRDL				1						1		1				66401000
Q13501;Q13501-2	Sequestosome-1	SQSTM1	5	5	7	4	6	6	7	6	5	5	8	6	115330000	110860000	111340000	106120000	120020000	110790000	148240000	150860000	152000000	145890000	177960000	158260000
P12931;P12931-2	Proto-oncogene tyrosine-protein kinase Src	SRC	3	4	2	1	4	4	1	4	2	3	4	3	333340000	216200000	34624000		290900000	110880000		82417000	67432000	81469000	191970000	52830000
Q8WXA9-2;Q8WXA9	Splicing regulatory glutamine/lysine-rich protein 1	SREK1					1	1		1	1	2	2	3										18646000	21000000	21389000
Q8N9Q2	Protein SREK1IP1	SREK1IP1	1	1												4798300
P30626-2;P30626;P30626-3	Sorcin	SRI	8	9	8	7	7	8	6	6	5	6	7	9	394590000	393640000	377700000	361240000	340180000	396980000	348350000	379740000	415940000	476800000	474850000	501600000
P19623	Spermidine synthase	SRM	1	4	4	3	4	3	3	5	4	3	1	2		18461000	18171000	22780000	27583000	26052000	26705000	25226000	21733000	24750000		19724000
P37108	Signal recognition particle 14 kDa protein	SRP14	3	3	3	2	2	3	3	2	3	4	5	3	72331000	65507000	70882000	31333000	54720000	58147000	75802000	88412000	88925000	72050000	83908000	88918000
P61011;P61011-2	Signal recognition particle 54 kDa protein	SRP54	9	12	12	2	8	9	9	8	7	8	10	9	79587000	74261000	69969000	30751000	88798000	83586000	79730000	89650000	89808000	92502000	94762000	102190000
O76094-2;O76094	Signal recognition particle subunit SRP72	SRP72	1	1		1	1	1				1	1	1						15603000
P49458;P49458-2	Signal recognition particle 9 kDa protein	SRP9	3	2	2	3	3	3	3	3	3	2	3	3	152930000	138890000	136760000	125520000	139140000	155520000	135500000	150660000	171440000	111820000	111860000	104590000
Q9Y5M8	Signal recognition particle receptor subunit beta	SRPRB	4	4	2		1	1	2	1	1		1	1	25370000	22630000
Q8IYB3-2;Q8IYB3	Serine/arginine repetitive matrix protein 1	SRRM1		1	1								2	1											26777000	28499000
Q9UQ35;Q9UQ35-2;Q9UQ35-3	Serine/arginine repetitive matrix protein 2	SRRM2	5	6	5	5	5	5	5	6	6	8	6	7	134300000	132830000	137220000	167130000	132800000	150780000	136130000	144850000	134020000	242900000	198040000	208080000
Q9BXP5-5;Q9BXP5-4;Q9BXP5-2;Q9BXP5-3;Q9BXP5	Serrate RNA effector molecule homolog	SRRT	2		1		1		1	1	1	1			4920900
Q07955-3;Q07955;Q07955-2	Serine/arginine-rich splicing factor 1	SRSF1	8	9	9	5	8	4	7	6	5	5	7	6	77896000	83544000	79010000	74890000	75653000	78693000	75485000	58875000	70762000	56006000	60917000	54127000
O75494-5;O75494-4;O75494-6;O75494-3;O75494-2;O75494;Q8WXF0	Serine/arginine-rich splicing factor 10	SRSF10	3	3	3		1	2	2	2	3	2	3	2		31629000	39142000						34268000		24760000	27707000
Q05519-2;Q05519	Serine/arginine-rich splicing factor 11	SRSF11	4	4	4	2	3	2	4	4	4	5	5	5	68501000	58236000	58633000	53544000	56922000	59788000	59594000	81804000	70102000	113140000	100650000	123050000
Q01130-2;Q01130;Q9BRL6-2;Q9BRL6	Serine/arginine-rich splicing factor 2;Serine/arginine-rich splicing factor 8	SRSF2	4	3	3	3	3	2	3	3	3	1	2	2	61454000	60887000	61658000	74519000	60707000	52453000	53592000	57051000	52872000		47409000
P84103-2;P84103	Serine/arginine-rich splicing factor 3	SRSF3	3	2	2	1	3	3	2	2	2	2	3	2	53692000	52800000	55236000		61721000	43432000	52451000	46036000	49853000	49486000	45199000	42084000
Q13243-3;Q13243;Q13243-2	Serine/arginine-rich splicing factor 5	SRSF5	3	2	1	1		1		1			2	2		11587000									15334000	16415000
Q13247-3;Q13247;Q13247-2;Q08170	Serine/arginine-rich splicing factor 6	SRSF6	2	4	4	3	3	1	3	1	3	1		1	49029000	53211000	50331000	60793000	51695000		49126000	41528000	44186000	50220000		38325000
Q16629-3;Q16629-2;Q16629-4;Q16629	Serine/arginine-rich splicing factor 7	SRSF7	4	4	4	3	3	2	2	2	2	2	2	2	114930000	107470000	103920000	60640000	93739000	84778000	77198000	73131000	73281000	68080000	58804000	65056000
Q13242	Serine/arginine-rich splicing factor 9	SRSF9	5	5	5	3	3	2	2	2	1	2	4	3	41400000	32874000	42900000		39944000	36246000	33020000	26610000		21461000	26238000	29596000
Q15532-2;Q15532	Protein SSXT	SS18	3	2	4	2	4	2	2	2	2	2	3	3	65053000	61907000	58157000	72164000	61772000	61164000	61676000	57656000	61872000	54431000	53003000	56940000
P05455	Lupus La protein	SSB	5	4	4	1	6	4	4	3	3	4	5	4	30114000	30280000	31888000		26316000	31258000	24363000	32738000	38412000	28849000	32828000	29899000
Q04837	Single-stranded DNA-binding protein, mitochondrial	SSBP1	7	7	7	4	7	5	6	5	5	4	3	4	160840000	150100000	156840000	157100000	181900000	167470000	157160000	155910000	142670000	119810000	99069000	84713000
P43307-2;P43307	Translocon-associated protein subunit alpha	SSR1	1	1	1	1	1	1	2	2	1	1	1	1							17816000	15635000
P51571	Translocon-associated protein subunit delta	SSR4	2	2	2		2	1	2	2	2	2	2	2	15378000	16937000	18456000		17086000		17382000	21407000	23597000	14617000	20205000
Q08945	FACT complex subunit SSRP1	SSRP1	7	8	5	1	4	5	8	6	9	4	4	5	43134000	37423000	43777000		42140000	38415000	38422000	37945000	39497000	33092000	32286000	32960000
O60232	Sjoegren syndrome/scleroderma autoantigen 1	SSSCA1	1	1	1	1	1	2	3	3	3			1	23343000	24144000	28241000	29830000		32855000	35038000	24183000	27967000
Q9NP77	RNA polymerase II subunit A C-terminal domain phosphatase SSU72	SSU72	1	1	1	1			1		1			1									11826000
P50502;Q8NFI4;Q8IZP2	Hsc70-interacting protein;Putative protein FAM10A5	ST13	6	6	7	5	5	5	6	5	6	6	6	6	245620000	243610000	218450000	239400000	260340000	210250000	224530000	221280000	241990000	204450000	243230000	233550000
Q92783-2;Q92783	Signal transducing adapter molecule 1	STAM		2	2											9518500
Q9NQZ5	StAR-related lipid transfer protein 7, mitochondrial	STARD7	2		1		2	2	2	2									16955000	20049000	17952000	15911000
Q9P2P6	StAR-related lipid transfer protein 9	STARD9	1	1	1	1	1	1				2	1	1										60910000
P40763-3;P40763-2;P40763	Signal transducer and activator of transcription 3	STAT3	1	2	2		3		1	2	2	2	2	1								13140000		20108000	20895000
O95793-2;O95793;O95793-3;Q9NUL3-4;Q9NUL3-6;Q9NUL3-8;Q9NUL3-3;Q9NUL3-7;Q9NUL3-2;Q9NUL3	Double-stranded RNA-binding protein Staufen homolog 1	STAU1	17	15	18	7	13	12	14	15	16	12	16	16	199080000	194130000	194180000	175950000	187000000	177850000	202970000	192370000	198230000	152020000	183810000	164720000
P31948;P31948-2;P31948-3	Stress-induced-phosphoprotein 1	STIP1	16	13	13	9	11	12	8	12	9	8	12	12	153590000	160120000	156610000	161870000	177290000	142300000	161790000	146280000	136040000	119540000	117380000	122800000
P16949;P16949-2	Stathmin	STMN1	2	2	2	2	1	1	2	2	1	1	1	1	30671000	29736000	28653000	37368000			42689000	31283000
P27105;P27105-2	Erythrocyte band 7 integral membrane protein	STOM	7	7	7	6	7	7	7	6	7	6	6	6	165020000	149110000	161710000	163080000	191010000	159760000	188880000	195280000	219110000	197100000	220830000	222330000
Q9UJZ1-2;Q9UJZ1	Stomatin-like protein 2, mitochondrial	STOML2		3	3	1	4	3	2	1	3	2	1	2			14029000		19024000	17871000	19249000		16803000	12363000		12092000
Q9Y3F4;Q9Y3F4-2	Serine-threonine kinase receptor-associated protein	STRAP	10	9	11	6	10	4	9	10	10	8	7	5	91693000	94243000	90677000	96195000	102990000	96082000	107490000	96347000	97882000	73004000	76204000	71878000
P46977;P46977-2	Dolichyl-diphosphooligosaccharide--protein glycosyltransferase subunit STT3A	STT3A	1	1	1	1	1	2	3	3	2	2	2	2						18183000	16308000	15218000	17105000	18950000	18390000	16611000
Q9UNE7;Q9UNE7-2	E3 ubiquitin-protein ligase CHIP	STUB1	1	3	4	1	2		3	3	4	2	2	2			21782000		22388000		22525000	21162000	28739000
O60499-2;O60499	Syntaxin-10	STX10	1	1	1		1				1												8524500
Q86Y82	Syntaxin-12	STX12		1	1		1		1		1		1	1
Q12846-2;Q12846	Syntaxin-4	STX4								1	1												6622500
Q13190-3;Q13190-2;Q13190-4;Q13190	Syntaxin-5	STX5	1	1	1		1	1	1	1	1		1
Q9UNK0	Syntaxin-8	STX8	2	1	2								1		18824000		16080000
Q15833-2;Q15833;Q15833-3	Syntaxin-binding protein 2	STXBP2	1	1	1		1		1	1	1	1		1								3120600
P53999	Activated RNA polymerase II transcriptional coactivator p15	SUB1	5	5	5	4	5	5	5	5	5	4	4	4	311230000	308310000	323350000	297510000	324290000	325000000	288200000	310780000	316450000	266740000	267970000	272880000
P53597	Succinyl-CoA ligase [ADP/GDP-forming] subunit alpha, mitochondrial	SUCLG1	3	3	3	2	3	2	3	4	2	3	2	2	28856000	25981000	25565000	34008000	32813000	26464000	29516000	23617000	29618000	25065000	22314000	19355000
Q96I99;Q96I99-2	Succinyl-CoA ligase [GDP-forming] subunit beta, mitochondrial	SUCLG2	3	2	2		2		4	3	2	1	3		15983000	15562000	14738000		18134000		17106000	17023000	16858000		15250000
Q9Y2Z0-2;Q9Y2Z0	Suppressor of G2 allele of SKP1 homolog	SUGT1		1	1	1	1			1	1		1
P0DMN0;P0DMM9;P0DMM9-3;P50225-2;P50225;P0DMM9-2;P50226	Sulfotransferase 1A4;Sulfotransferase 1A3;Sulfotransferase 1A1	SULT1A4		2			1						3	3											29923000	36186000
Q8NBJ7;Q8NBJ7-2;Q8NBJ7-5;Q8NBJ7-3;Q8NBJ7-4	Sulfatase-modifying factor 2	SUMF2	4	3	4	1	2	2	3	3	3	1	3	3	17053000	21186000	16352000		26216000	25252000	20936000	25898000	21442000		22868000	19488000
P63165;P63165-2	Small ubiquitin-related modifier 1	SUMO1	3	3	2	2	4	3	2	2	2	2	4	3	109180000	108690000	107500000		96709000	86167000	82855000	80195000	78217000	64810000	78339000	74228000
P55854;P55854-2;P61956-2;Q6EEV6;P61956	Small ubiquitin-related modifier 3;Small ubiquitin-related modifier 2;Small ubiquitin-related modifier 4	SUMO3	2	1	2	1	1	1	1	1	1	1	1	1	171550000		103260000
O94901-5;O94901-8;O94901;O94901-9;O94901-2;O94901-7;O94901-3;O94901-6	SUN domain-containing protein 1	SUN1							2		1										6117100
Q9UH99-3;Q9UH99;Q9UH99-2	SUN domain-containing protein 2	SUN2					1						1	2												11108000
Q9Y5B9	FACT complex subunit SPT16	SUPT16H		1		1					2	1	1	2									15999000
P63272	Transcription elongation factor SPT4	SUPT4H1	1	1	2												13697000
O15260-2;O15260;O15260-3	Surfeit locus protein 4	SURF4	2	3	4		1	2	1	2	2	2	2	2	30077000	32086000	32529000			22595000	22085000	31305000	36561000	20835000	41823000	42885000
Q96A49	Synapse-associated protein 1	SYAP1	2	1	1		1	1	1	1	1				7239100
O95926-2;O95926	Pre-mRNA-splicing factor SYF2	SYF2	1	2	1	1	1	1	1	1	1	1	1	1		17443000
O60506;O60506-2	Heterogeneous nuclear ribonucleoprotein Q	SYNCRIP	1	1	1		1	1		1		1	1		291210000	308710000	293210000	225940000	304220000	293230000	303190000	312230000	295510000	315520000	318260000	301620000
O60506-3;O60506-4;O60506-5	Heterogeneous nuclear ribonucleoprotein Q	SYNCRIP	1				1	1	1	1	1	1	1	1									10105000
Q8NF91-4;Q8NF91;Q8NF91-8;Q8NF91-2;Q8NF91-9;Q8NF91-3;Q8NF91-11;Q8NF91-5;Q8NF91-6;Q8NF91-10;Q8NF91-7	Nesprin-1	SYNE1		1	1		2	1	1	2	1	1	1	1					329680000			218320000
O43760;O43760-2	Synaptogyrin-2	SYNGR2	2		2	1	2	1	2	2	1	2	1		20782000		19310000		22890000		24727000	19922000		18894000
P57105	Synaptojanin-2-binding protein	SYNJ2BP	3	4	3	3	4	2	2	1	3	1	3	4	31117000	25174000	24583000	18601000	23938000		30388000		22768000		23020000	23375000
Q16563-2;Q16563	Synaptophysin-like protein 1	SYPL1	5	4	4	2	4	3	3	5	5	3	3	3	36315000	39963000	37479000		34744000	31456000	34472000	37960000	42022000	33073000	28746000	30417000
Q86TM6-2;Q86TM6-3;Q86TM6	E3 ubiquitin-protein ligase synoviolin	SYVN1							1	1	1	1	1	1
Q8N5C8-2;Q8N5C8	TGF-beta-activated kinase 1 and MAP3K7-binding protein 3	TAB3		1			2	1					2	2					3492700						4179700	4659500
Q9Y6A5	Transforming acidic coiled-coil-containing protein 3	TACC3		2		1	1	1										2378500
Q9BSH4	Translational activator of cytochrome c oxidase 1	TACO1					1	1	2		1										9448900
P09758	Tumor-associated calcium signal transducer 2	TACSTD2	8	7	7	2	4	5	6	5	4	3	6	10	137820000	127680000	125800000	51050000	122160000	116450000	109220000	123860000	125860000	166070000	169390000	198130000
Q92804-2;Q92804	TATA-binding protein-associated factor 2N	TAF15	2	1	1	2	1	1	2	1		1	1	2		19453000	20575000	20195000	18263000	14872000						11530000
Q16594;Q9HBM6	Transcription initiation factor TFIID subunit 9;Transcription initiation factor TFIID subunit 9B	TAF9	3	3	3	2	3	1	1	2	2		1	2	16849000	16398000	13595000	10652000	16427000			13977000	16390000			16726000
Q01995	Transgelin	TAGLN	11	10	11	11	9	10	8	8	8	10	12	13	401590000	388050000	403390000	482770000	485110000	396260000	503490000	445430000	517210000	908270000	1162600000	997120000
P37802;P37802-2	Transgelin-2	TAGLN2	13	14	12	13	12	13	11	10	12	12	13	12	6487400000	7162100000	6914600000	5339600000	6135600000	6292600000	5748900000	6017600000	6803100000	5712400000	6903600000	6807300000
Q9UI15	Transgelin-3	TAGLN3	1	1	1		1			1	1	1	1	1									5577500
P37837	Transaldolase	TALDO1	2	2	1	2	1	1	1	2	2	3	3	3								26782000	22824000	26507000	24180000	25477000
O15533-2;O15533;O15533-3;O15533-4	Tapasin	TAPBP		1			1			1	1		1
Q13148;Q13148-4	TAR DNA-binding protein 43	TARDBP	6	6	5	4	5	6	5	4	4	5	5	6	97647000	95019000	92014000	111670000	109010000	101170000	102240000	76881000	93073000	77032000	83548000	75622000
P26639;P26639-2	Threonine--tRNA ligase, cytoplasmic	TARS	10	11	10	4	7	7	8	8	8	10	10	9	77445000	68570000	66884000	48155000	75837000	69366000	63313000	68856000	77232000	91088000	93342000	89620000
Q6P1N9-2;Q6P1N9	Putative deoxyribonuclease TATDN1	TATDN1					1	1	1	1	1	1	1	1									4190500
Q86VP1-2;Q86VP1;Q86VP1-3;Q86VP1-4	Tax1-binding protein 1	TAX1BP1	2	1	3		1		2		1		3	4							12485000				14190000	14980000
O14907	Tax1-binding protein 3	TAX1BP3	3	3	3	2	2	2	2	3	3	3	3	4	134300000	129050000	133920000	134630000	126040000	109610000	145760000	131320000	124620000	121390000	125420000	102090000
O75347;O75347-2	Tubulin-specific chaperone A	TBCA	6	5	5	2	4	4	4	4	4	3	4	4	141730000	138220000	146930000	122750000	92045000	125200000	150670000	122930000	127330000	74684000	90502000	92784000
Q99426;Q99426-2	Tubulin-folding cofactor B	TBCB	1	2	3	2	1	1					2	1		29154000		26956000
Q9BZK7;O60907-2;O60907;Q9BQ87	F-box-like/WD repeat-containing protein TBL1XR1;F-box-like/WD repeat-containing protein TBL1X	TBL1XR1	5	5	3	2	2	4	2	3	2	1	2	2	19998000	22466000	21571000	26420000	24505000	19615000	21642000	23470000	19867000		14749000	20412000
Q9Y4P3	Transducin beta-like protein 2	TBL2	1	1	1		1		1	1	1	1	1										4487700
Q969Z0;Q969Z0-2	Protein TBRG4	TBRG4		2	1		1		1	1	2	1		1									8151800
P23193;P23193-2;Q15560-2;Q15560	Transcription elongation factor A protein 1	TCEA1	7	5	6	1	3	3	2	3	2	1	3	4	26288000	23803000	25102000		25362000	17543000	18515000	22244000	26374000		21167000	22053000
Q96EI5;Q96EI5-2;Q9H3H9	Transcription elongation factor A protein-like 4	TCEAL4	2	2	3	2	3	2	1	1	1	1	3	3		14999000	19839000	20587000	16538000						17236000	13307000
Q15369;Q15369-2	Transcription elongation factor B polypeptide 1	TCEB1	2	3	3	1	1	1	1	1	3	2	1	1	34922000	41218000	37472000		40656000		46936000	39864000	35947000	44394000
Q15370;Q15370-2	Transcription elongation factor B polypeptide 2	TCEB2	7	10	7	6	8	6	6	6	6	6	8	6	453300000	397970000	427410000	435280000	399240000	433230000	449760000	412860000	377250000	289700000	269070000	263400000
O14776-2;O14776	Transcription elongation regulator 1	TCERG1		2	2		2		1				1	1		6340200	6698600
P17987	T-complex protein 1 subunit alpha	TCP1	1	2	5	4	6	1	5	6	5	8	5	3		22690000	19790000	27026000	28392000		24701000	23894000	24040000	30988000	22478000	20477000
Q9NZ01;Q9NZ01-2	Very-long-chain enoyl-CoA reductase	TECR	3	3	2	1	2	1	2	1	2	1	4	2	14751000	15037000	19622000				15953000		19855000		20572000	18403000
Q9UGI8-2;Q9UGI8	Testin	TES	16	15	17	11	15	12	6	7	7	12	17	18	326610000	301450000	349940000	395490000	393120000	366470000	313250000	294410000	348350000	424090000	533630000	458430000
Q00059;Q00059-2	Transcription factor A, mitochondrial	TFAM	4	4		1	3	4	2	2	1	2	3	4	30230000				26065000			21841000		19478000	20827000	19814000
P05549-5;P05549-6;P05549;Q92754-2;P05549-2;Q6VUC0;Q92754;Q92481;Q92481-2	Transcription factor AP-2-alpha;Transcription factor AP-2 gamma;Transcription factor AP-2-epsilon;Transcription factor AP-2-beta	TFAP2A	1	1							1												9069300
Q7Z6R9	Transcription factor AP-2-delta	TFAP2D	1	1	1	1	1	1	1	1	1	1	1	1									6576600
Q01664	Transcription factor AP-4	TFAP4		1	1		2												6344900
Q92734-2;Q92734;Q92734-4;Q92734-3	Protein TFG	TFG	3	6	4	4	1	1	2	2	1	1	3	1	51770000	50736000	52651000	52485000			57853000	65417000			61202000
Q9UBB9	Tuftelin-interacting protein 11	TFIP11					1	1
P02786	Transferrin receptor protein 1;Transferrin receptor protein 1, serum form	TFRC	6	6	6	2	2	2	3	2	2		2	3	19922000	19139000	23543000		21212000	20014000	23156000	16249000	21031000			16763000
P61812;P61812-2	Transforming growth factor beta-2;Latency-associated peptide	TGFB2	1	2	2	1	1		1	1	1	1	1	1		8593800	9225500
Q15582	Transforming growth factor-beta-induced protein ig-h3	TGFBI	18	17	17	14	19	16	15	15	15	17	18	18	378970000	372610000	412630000	332980000	394900000	365270000	402820000	410920000	429790000	390530000	450960000	432990000
P21980;P21980-2;P21980-3	Protein-glutamine gamma-glutamyltransferase 2	TGM2	5	6	4		6	4	6	5	5	4	5	3	35642000	31053000	28484000		28267000	23847000	31534000	31429000	28068000	33525000	23700000	27276000
Q96J01;Q96J01-2	THO complex subunit 3	THOC3	2	1	2				1		1		1		7865300		7890300
Q86W42-3;Q86W42-2;Q86W42	THO complex subunit 6 homolog	THOC6								1			1	1								4981100
Q6I9Y2	THO complex subunit 7 homolog	THOC7	1		2		1			1	1	1					6832200
P52888;P52888-2	Thimet oligopeptidase	THOP1	2	1	2		2	1	2	4	5		3		14909000	19414000	16161000		16979000		20694000	21787000	19419000		18807000
Q9Y2W1	Thyroid hormone receptor-associated protein 3	THRAP3		2	1									1
Q9NXG2	THUMP domain-containing protein 1	THUMPD1	2	1											8348400
Q9P016;Q9P016-2	Thymocyte nuclear protein 1	THYN1	2	2	1	2	3	1	1	2	1	1	2	2	14465000	16287000		15099000	17972000			17458000			16959000	15936000
P31483;P31483-3	Nucleolysin TIA-1 isoform p40	TIA1		1	1					1	1			1		20445000						23496000
Q01085;Q01085-2	Nucleolysin TIAR	TIAL1	4	3	3	1	3	2	2		2	1	1	2	122680000	117780000	123050000	106770000	113280000	109900000	98006000	103150000	94619000	83634000	93718000	85862000
Q9NQ88	Fructose-2,6-bisphosphatase TIGAR	TIGAR	1	1	1	1		1										5866100
P62072	Mitochondrial import inner membrane translocase subunit Tim10	TIMM10	4	3	3	2	2	1	2	2	2	2	3		54632000	48619000	50559000	71571000	50423000		44280000	35914000	40955000	26169000	30880000
Q9Y5L4	Mitochondrial import inner membrane translocase subunit Tim13	TIMM13	5	4	4	4	4	4	4	4	4	4	4	4	176010000	161350000	159180000	148170000	190540000	151980000	140410000	160910000	152990000	113420000	121660000	115020000
Q9Y5J9	Mitochondrial import inner membrane translocase subunit Tim8 B	TIMM8B	3	3	3	2	1	1	1	1	1	1	2	1	55644000	50294000	54340000	58201000
Q9Y5J7	Mitochondrial import inner membrane translocase subunit Tim9	TIMM9	1	2	2					1							12389000
P01033	Metalloproteinase inhibitor 1	TIMP1	5	5	5	4	3	5	4	4	3	3	4	2	103450000	101850000	105510000	88546000	97922000	93097000	88695000	91602000	94522000	52387000	67777000	59623000
P16035	Metalloproteinase inhibitor 2	TIMP2	2	2	1		2	1	2	1	2	3	3	4	28705000	25038000			28450000		43544000	34686000	27201000	39598000	43330000	43715000
Q9UDY2-6;Q9UDY2-3;Q9UDY2;Q9UDY2-7;Q9UDY2-5;Q9UDY2-4;Q9UDY2-2	Tight junction protein ZO-2	TJP2	1	3	3	1	3		2	1	1			1		6077100	9437000
P04183	Thymidine kinase, cytosolic	TK1	2	5	5	3	4	5	5	6	5	1			26814000	31137000	38758000	42065000	44910000	51425000	40977000	47287000	38516000
[truncated: 241 more rows]

## Sheet: Table S2
Table S2. List of unique peptides used for schedule-PRM.
Mass [m/z]	Formula [M]	Species	CS [z]	Polarity	Start [min]	End [min]	(N)CE	Comment
875.925			2	positive	31.02	35.02	27	LTVVDTPGYGDAINCR_Q15019
941.501			2	positive	53.8173	57.8173	27	STLINSLFLTDLYPER_Q15019
757.38			2	positive	49.093	53.093	27	TIISYIDEQFER_Q15019
822.901			2	positive	21.014	25.014	27	ITCLCQVPQNAANR_P49588
741.83			2	positive	27.8975	31.8975	27	VGAEDADGIDMAYR_P49588
971.027			2	positive	38.327	42.327	27	QAVLGAGLPISTPCTTINK_P24752
939.444			2	positive	28.4115	32.4115	27	EAYMGNVLQGGEGQAPTR_P24752
851.493			2	positive	54.5793	58.5793	27	TPIGSFLGSLSLLPATK_P24752
877.441			2	positive	53.974	57.974	27	DINQEVYNFLATAGAK_Q99798
732.378			2	positive	27.944	31.944	27	SQFTITPGSEQIR_Q99798
793.914			2	positive	40.6815	44.6815	27	VVDLLAQDADIVCR_P30520
722.863			2	positive	32.2265	36.2265	27	TLPGWNTDISNAR_P30520
824.912			2	positive	21.996	25.996	27	GISEETTTGVHNLYK_P23526
567.811			2	positive	22.234	26.234	27	VAVVAGYGDVGK_P23526
628.846			2	positive	22.3393	26.3393	27	VPAINVNDSVTK_P23526
834.41			2	positive	31.828	35.828	27	VDIEGPDVNIEGPEGK_Q09666
841.418			2	positive	35.226	39.226	27	VDVDVPDVNIEGPDAK_Q09666
834.92			2	positive	37.2485	41.2485	27	VDVEVPDVSLEGPEGK_Q09666
830.376			2	positive	16.654	20.654	27	TLHSDDEGTVLDDSR_O00170
739.932			2	positive	42.1185	46.1185	27	VLELDPALAPVVSR_O00170
800.442			2	positive	53.925	57.925	27	GQLVPLETVLDMLR_P00568
565.832			2	positive	31.5483	35.5483	27	IIFVVGGPGSGK_P00568
634.332			2	positive	33.6747	37.6747	27	ATEPVIAFYEK_P00568
1114.52			2	positive	36.6118	40.6118	27	YTPSGQAGAAASESLFVSNHAY_P04075
745.858			2	positive	14.194	18.194	27	LQSIGTENTEENR_P04075
566.793			2	positive	15.2783	19.2783	27	ALANSLACQGK_P04075
1137.07			2	positive	38.0721	42.0721	27	GVVPLAGTDGETTTQGLDGLSER_P09972
826.97			2	positive	51.277	55.277	27	TPSALAILENANVLAR_P09972
600.828			2	positive	31.81	35.81	27	ALQASALNAWR_P09972
833.93			2	positive	53.2355	57.2355	27	SETSGSFEDALLAIVK_P09525
686.336			2	positive	13.909	17.909	27	ISQTYQQQYGR_P09525
587.807			2	positive	24.447	28.447	27	GLGTDDNTLIR_P09525
852.954			2	positive	54.03	58.03	27	GLGTDEESILTLLTSR_P08758
807.459			2	positive	55.0033	59.0033	27	ETSGNLEQLLLAVVK_P08758
578.291			2	positive	12.569	16.569	27	GAGTDDHTLIR_P08758
791.058			3	positive	38.0555	42.0555	27	QYGTISHGIVEVDPMLTPEER_Q06481-2
479.249			3	positive	13.817	17.817	27	HYQHVLAVDPEK_Q06481-2
616.793			2	positive	23.853	27.853	27	EWEEAELQAK_Q06481-2
643.864			2	positive	29.403	33.403	27	LLLSSETPIEGK_Q9HDC9
622.828			2	positive	23.282	27.282	27	LENGEIETIAR_Q9HDC9
555.295			2	positive	24.209	28.209	27	LLEYDTVTR_Q9HDC9
552.327			2	positive	47.4435	51.4435	27	DAVLLLFANK_P18085
586.812			2	positive	19.2783	23.2783	27	IQEVADELQK_P18085
800.457			2	positive	43.296	47.296	27	NLTALGLNLVASGGTAK_P31939-2
858.436			2	positive	51.478	55.478	27	LTEVSISSDAFFPFR_P31939-2
660.798			2	positive	12.407	16.407	27	YTQSNSVCYAK_P31939-2
852.081			3	positive	51.654	55.654	27	SNFLNCYVSGFHPSDIEVDLLK_P61769
561.817			2	positive	11.413	15.413	27	VNHVTLSQPK_P61769
574.783			2	positive	14.3147	18.3147	27	VEHSDLSFSK_P61769
784.36			2	positive	24.498	28.498	27	VEDYDAADDVQLSK_P50895
717.38			2	positive	42.517	46.517	27	VAYLDPLELSEGK_P50895
620.36			2	positive	45.182	49.182	27	LSVPPLVEVMR_P50895
866.965			2	positive	32.4855	36.4855	27	PAHVVVGDVLQAADVDK_P30043
756.941			2	positive	45.8418	49.8418	27	TVAGQDAVIVLLGTR_P30043
739.351			2	positive	27.4025	31.4025	27	NDLSPTTVMSEGAR_P30043
1029.52			3	positive	48.94	52.94	27	LGVNNISGIEEVNMFTNQGTVIHFNNPK_P20290
800.765			3	positive	56.943	60.943	27	QLTEMLPSILNQLGADSLTSLR_P20290
654.009			3	positive	28.4817	32.4817	27	VQASLAANTFTITGHAETK_P20290
718.383			3	positive	53.699	57.699	27	HILGFDTGDAVLNEAAQILR_Q9Y224
749.432			2	positive	51.35	55.35	27	AGVMALANLLQIQR_Q9Y224
646.338			2	positive	49.061	53.061	27	NFIVWLEDQK_Q9Y224
959.936			2	positive	49.902	53.902	27	EVQGNESDLFMSYFPR_P40121
695.378			2	positive	40.9715	44.9715	27	QAALQVAEGFISR_P40121
632.814			2	positive	16.299	20.299	27	VSDATGQMNLTK_P40121
815.417			2	positive	35.7575	39.7575	27	LGLVLDQAEAEGVCR_Q13938
616.809			2	positive	26.1535	30.1535	27	SGDGVVTVDDLR_Q13938
495.785			2	positive	28.6645	32.6645	27	EAVIAAAFAK_Q13938
883.895			2	positive	37.988	41.988	27	QICSCDGLTIWEER_O14618
716.352			2	positive	33.387	37.387	27	SLIIDEGEDDLGR_O14618
502.282			2	positive	28.0617	32.0617	27	FLQLTPER_O14618
982.969			2	positive	36.859	40.859	27	GTGGVDTAAVGGVFDVSNADR_P12277
793.923			2	positive	43.8817	47.8817	27	LAVEALSSLDGDLAGR_P12277
829.42			2	positive	41.375	45.375	27	TFLVWVNEEDHLR_P12277
735.39			3	positive	50.575	54.575	27	GNILIPGINEAVAAVTEEEHK_Q96KP4
867.949			2	positive	39.0133	43.0133	27	EGGSIPVTLTFQEATGK_Q96KP4
617.327			2	positive	33.5817	37.5817	27	TVFGVEPDLTR_Q96KP4
1030.54			2	positive	39.391	43.391	27	LTLQPVDNSTISLQMGTNK_Q15417
702.369			2	positive	26.7835	30.7835	27	AGQSVIGLQMGTNK_Q15417
470.239			2	positive	26.377	30.377	27	GMSVYGLGR_Q15417
511.756			2	positive	29.16	33.16	27	ELEEDFIK_Q14019
467.753			2	positive	15.2935	19.2935	27	EVVQNFAK_Q14019
775.886			2	positive	28.33	32.33	27	HYVYGPLPQSFDK_P13073
715.816			2	positive	38.6453	42.6453	27	SEDFSLPAYMDR_P13073
414.559			3	positive	14.0056	18.0056	27	DHPLPEVAHVK_P13073
600.325			3	positive	36.696	40.696	27	LYGPTNFSPIINHVAR_O75131
547.289			2	positive	35.9865	39.9865	27	VVLFEMEAR_O75131
471.274			2	positive	24.745	28.745	27	SPLGEVAIR_O75131
787.388			2	positive	35.994	39.994	27	LLTSYGFIQCSER_O75534-2
586.799			2	positive	21.035	25.035	27	NITLDDASAPR_O75534-2
608.628			3	positive	31.0922	35.0922	27	GQDHCGIESEVVAGIPR_P07858
817.858			2	positive	14.589	18.589	27	HYGYNSYSVSNSEK_P07858
657.805			2	positive	19.466	23.466	27	ICEPGYSPTYK_P07858
1167.55			2	positive	45.373	49.373	27	EGCEAIVDTGTSLMVGPVDEVR_P07339
894.409			2	positive	30.045	34.045	27	DPDAQPGGELMLGGTDSK_P07339
620.313			2	positive	43.0397	47.0397	27	FDGILGMAYPR_P07339
1111.49			3	positive	38.728	42.728	27	ASAGHAVSIAQDDAGADDWETDPDFVNDVSEK_Q14247
937.942			2	positive	31.5997	35.5997	27	NASTFEDVTQVSSAYQK_Q14247
951.021			2	positive	49.5827	53.5827	27	SVGMIAGGTGITPMLQVIR_P00387-2
686.372			2	positive	31.036	35.036	27	STPAITLESPDIK_P00387-2
559.814			2	positive	26.1393	30.1393	27	GPSGLLVYQGK_P00387-2
735.367			2	positive	34.464	38.464	27	FLEEYLSSTPQR_P61803
560.275			2	positive	21.2085	25.2085	27	ADFQGISPER_P61803
523.796			2	positive	36.894	40.894	27	SASVVSVISR_P61803
693.709			3	positive	46.028	50.028	27	GIDIHGVPYVINVTLPDEK_Q92499
556.345			2	positive	37.093	41.093	27	ELLIIGGVAAR_Q92499
803.452			2	positive	37.819	41.819	27	VAVVTGSTSGIGFAIAR_Q13268
923.001			2	positive	55.149	59.149	27	SPALLLSQLLPYMENR_Q13268
520.778			2	positive	11.888	15.888	27	DGAHVVISSR_Q13268
907.464			3	positive	49.906	53.906	27	ITFHGEGDQEPGLEPGDIIIVLDQK_P31689
726.372			2	positive	30.816	34.816	27	QISQAYEVLSDAK_P31689
676.328			2	positive	32.066	36.066	27	CVLNEGMPIYR_P31689
880.797			3	positive	53.7125	57.7125	27	ITFTGEADQAPGVEPGDIVLLLQEK_O60884
569.293			2	positive	34.371	38.371	27	VSLEDLYNGK_O60884
506.308			2	positive	51.311	55.311	27	TVLEQVLPI_P25685
408.265			2	positive	25.703	29.703	27	ILTIEVK_P25685
1034			2	positive	47.338	51.338	27	IFYPEIEEVQALDDTER_P33316-2
569.278			3	positive	35.3305	39.3305	27	HFIDVGAGVIDEDYR_P33316-2
775.885			2	positive	35.7035	39.7035	27	TDIQIALPSGCYGR_P33316-2
709.052			3	positive	45.1665	49.1665	27	AQFAQPEILIGTIPGAGGTQR_P30084
986.014			2	positive	54.531	58.531	27	ALNALCDGLIDELNQALK_P30084
661.826			2	positive	39.871	43.871	27	SLAMEMVLTGDR_P30084
1149.23			3	positive	51.485	55.485	27	SYIEGYVPSQADVAVFEAVSSPPPADLCHALR_P24534
802.42			2	positive	45.8867	49.8867	27	SPAGLQVLNDYLADK_P24534
674.349			2	positive	32.695	36.695	27	SIQADGLVWGSSK_P24534
829.447			2	positive	32.5513	36.5513	27	VIGLSSDLQQVGGASAR_O00303
856.473			2	positive	43.185	47.185	27	LHPVILASIVDSYER_O00303
638.36			2	positive	40.765	44.765	27	FLMSLVNQVPK_O00303
721.343			2	positive	45.077	49.077	27	LFMAQALQEYNN_O15372
655.827			2	positive	24.2655	28.2655	27	GEPPLPEEDLSK_O15372
606.372			2	positive	42.2685	46.2685	27	QVQIDGLVVLK_O15372
996.49			3	positive	45.718	49.718	27	ITSAVWGPLGECIIAGHESGELNQYSAK_Q13347
659.836			2	positive	20.075	24.075	27	LFDSTTLEHQK_Q13347
546.8			2	positive	36.224	40.224	27	EGDLLFTVAK_Q13347
544.28			3	positive	32.752	36.752	27	ALTNLPHTDFTLCK_Q9UBQ5
781.907			2	positive	44.053	48.053	27	ENAYDLEANLAVLK_Q9UBQ5
660.333			2	positive	29.491	33.491	27	YNPENLATLER_Q9UBQ5
590.308			2	positive	43.669	47.669	27	LQDMLDGFIK_P55010
580.812			2	positive	30.5425	34.5425	27	VLTLSDDLER_P55010
547.816			2	positive	50.021	54.021	27	VNILFDFVK_P55010
1081.55			2	positive	47.1905	51.1905	27	TNLIVNYLPQNMTQDELR_Q15717
523.623			3	positive	34.142	38.142	27	NVALLSQLYHSPAR_Q15717
594.833			2	positive	20.908	24.908	27	VLVDQTTGLSR_Q15717
569.936			3	positive	13.307	17.307	27	VETSDEEIHDLHQR_P07099
644.801			2	positive	32.1483	36.1483	27	FSTWTNTEFR_P07099
436.253			2	positive	17.803	21.803	27	QVEILNR_P07099
890.423			2	positive	40.085	44.085	27	EDTESLEIFQNEVAR_Q9BS26
781.388			2	positive	39.701	43.701	27	TPADCPVIAIDSFR_Q9BS26
573.804			2	positive	34.618	38.618	27	DLAEITTLDR_Q9BS26
992.777			3	positive	34.942	38.942	27	QAWPQNSSSCGTEGTFHLPVDTGTENR_Q92567-2
979.477			2	positive	39.58	43.58	27	MNPVYSPVQPGAPYGNPK_Q92567-2
787.375			2	positive	36.561	40.561	27	AQGTPAYSYVPPHW_Q92567-2
889.501			2	positive	53.559	57.559	27	LPEDPLLSGLLDSPALK_P49327
735.355			2	positive	33.629	37.629	27	FPQLDSTSFANSR_P49327
646.815			2	positive	51.4135	55.4135	27	MEEVVIAGMSGK_P49327
802.393			2	positive	31.841	35.841	27	SPFEVQVGPEAGMQK_O75369-2
751.417			2	positive	42.71	46.71	27	SPFTVGVAAPLDLSK_O75369-2
605.819			2	positive	22.88	26.88	27	VLQSFTVDSSK_O75369-2
773.356			2	positive	11.329	15.329	27	QNYHQDSEAAINR_P02794
904.398			2	positive	23.095	27.095	27	NSYVAGQYDDAASYQR_P11413
832.936			2	positive	49.331	53.331	27	DGLLPENTFIVGYAR_P11413
574.801			2	positive	13.384	17.384	27	VQPNEAVYTK_P11413
964.43			2	positive	30.4455	34.4455	27	MMDYLQGSGETPQTDVR_Q14697
841.883			2	positive	34.4075	38.4075	27	DENSVELTMAEGPYK_Q14697
676.929			2	positive	49.237	53.237	27	VLLVLELQGLQK_Q14697
951.912			2	positive	31.2027	35.2027	27	TDDYLDQPCYETINR_P50395
683.354			2	positive	37.1915	41.1915	27	DLGTESQIFISR_P50395
594.798			2	positive	16.7518	20.7518	27	SIPYDQSPGPK_Q9H3K2
620.306			2	positive	46.78	50.78	27	TPVLMNFMMR_Q9H3K2
552.766			2	positive	16.557	20.557	27	EAALEPSMEK_Q9H3K2
1152.09			2	positive	55.352	59.352	27	GLAFIQDPDGYWIEILNPNK_Q04760-2
408.74			2	positive	28.877	32.877	27	IAWALSR_Q04760-2
630.333			2	positive	23.046	27.046	27	SGNIVAGIANESK_P49915
621.34			2	positive	38.132	42.132	27	ELGLPEELVSR_P49915
559.834			2	positive	37.41	41.41	27	VVYIFGPPVK_P49915
800.417			3	positive	51.634	55.634	27	IANDNSLNHEYLPILGLAEFR_P17174
830.931			2	positive	34.348	38.348	27	NLDYVATSIHEAVTK_P17174
636.357			2	positive	23.926	27.926	27	VGGVQSLGGTGALR_P17174
916.512			2	positive	50.4503	54.4503	27	TLAQLNPESSLFIIASK_P06744
538.774			2	positive	26.478	30.478	27	NLVTEDVMR_P06744
496.764			2	positive	34.956	38.956	27	EWFLQAAK_P06744
1349.3			3	positive	47.219	51.219	27	AYSQEEITQGFEETGDTLYAPYSTHFQLQNQPPQK_Q8NFJ5
717.373			2	positive	38.369	42.369	27	TNVNVFSELSAPR_Q8NFJ5
576.859			2	positive	35.726	39.726	27	ALLTPVAIAAGR_P00390-4
569.782			2	positive	23.119	27.119	27	GIYAVGDVCGK_P00390-4
434.256			2	positive	14.131	18.131	27	SHIEIIR_P00390-4
708.89			2	positive	34.66	38.66	27	DQLLLGPTYATPK_P55084-2
607.327			2	positive	34.2195	38.2195	27	TPFLLSGTSYK_P55084-2
478.78			2	positive	19.2617	23.2617	27	NVVVVDGVR_P55084-2
656.314			3	positive	33.023	37.023	27	WEALHAAECPCGPSLIR_P53701
767.857			2	positive	30.355	34.355	27	YVIDYYDGGEVNK_P53701
650.306			2	positive	25.9397	29.9397	27	AYEYVECPIR_P53701
852.434			2	positive	44.879	48.879	27	TPVGFIGLGNMGNPMAK_P31937
784.451			2	positive	39.3252	43.3252	27	SPILLGSLAHQIYR_P31937
653.828			2	positive	19.269	23.269	27	DLGLAQDSATSTK_P31937
764.405			3	positive	40.664	44.664	27	CLAFHDISPQAPTHFLVIPK_P49773
481.242			2	positive	16.014	20.014	27	CAADLGLNK_P49773
454.23			2	positive	22.309	26.309	27	IIFEDDR_P49773
655.855			2	positive	44.8647	48.8647	27	TVTAMDVVYALK_P62805
590.814			2	positive	27.1603	31.1603	27	ISGLIYEETR_P62805
495.293			2	positive	35.261	39.261	27	VFLENVIR_P62805
747.365			2	positive	27.792	31.792	27	GSGIFDESTPVQTR_Q9H910
719.862			2	positive	29.1127	33.1127	27	TSDIFGSPVTATSR_Q9H910
730.33			2	positive	20.725	24.725	27	DHVFLCEGEEPK_Q9H910
726.683			3	positive	44.033	48.033	27	GDVAEGDLIEHFSQFGTVEK_Q13151
845.96			2	positive	41.7687	45.7687	27	LFIGGLNVQTSESGLR_Q13151
572.599			3	positive	35.6	39.6	27	GFGFVYFQNHDAADK_Q13151
655.97			3	positive	38.322	42.322	27	SHFEQWGTLTDCVVMR_P09651-2
892.957			2	positive	49.45	53.45	27	LFIGGLSFETTDESLR_P09651-2
850.384			2	positive	37.7524	41.7524	27	GFAFVTFDDHDSVDK_P09651-2
750.347			2	positive	12.811	16.811	27	EVYQQQQYGSGGR_Q99729-3
464.768			2	positive	49.924	53.924	27	GFGFILFK_Q99729-3
479.773			2	positive	45.721	49.721	27	GFVFITFK_Q99729-3
726.672			3	positive	34.6352	38.6352	27	ATGEADVEFVTHEDAVAAMSK_P31942-2
640.327			3	positive	52.5226	56.5226	27	ATENDIANFFSPLNPIR_P31942-2
526.778			2	positive	17.293	21.293	27	VHIDIGADGR_P31942-2
824.426			2	positive	32.9102	36.9102	27	NFILDQTNVSAAAQR_Q00839-2
565.268			2	positive	40.015	44.015	27	MCLFAGFQR_Q00839-2
498.759			2	positive	17.471	21.471	27	DIDIHEVR_Q00839-2
638.343			2	positive	31.2097	35.2097	27	VIGGDDLSTLTGK_P00492
714.901			2	positive	47.359	51.359	27	NVLIVEDIIDTGK_P00492
736.364			2	positive	21.757	25.757	27	DLNHVCVISETGK_P00492
626.676			3	positive	34.4053	38.4053	27	PLPPAAIESPAVAAPAYSR_P04792
953.499			2	positive	40.2043	44.2043	27	LATQSNEITIPVTFESR_P04792
582.314			2	positive	41.218	45.218	27	LFDQAFGLPR_P04792
854.088			3	positive	28.6198	32.6198	27	LVQDVANNTNEEAGDGTTTATVLAR_P10809
705.051			3	positive	58.5775	62.5775	27	ALMLQGVDLLADAVAVTMGPK_P10809
428.238			2	positive	14.3935	18.3935	27	GANPVEIR_P10809
658.383			2	positive	22.611	26.611	27	VLQATVVAVGSGSK_P61604
538.803			2	positive	25.9145	29.9145	27	VLLPEYGGTK_P61604
507.285			2	positive	15.829	19.829	27	GGEIQPVSVK_P61604
719.857			2	positive	19.989	23.989	27	VEITYTPSDGTQK_O75874
755.332			2	positive	45.634	49.634	27	SDYLNTFEFMDK_O75874
544.293			2	positive	24.5313	28.5313	27	ATDFVVPGPGK_O75874
622.85			2	positive	45.9355	49.9355	27	LIDDMVAQVLK_P48735-2
779.969			2	positive	57.509	61.509	27	FILGSIGSAIAAVIAR_P40305
797.903			2	positive	42.636	46.636	27	MEASALTSSAVTSVAK_P40305
620.375			2	positive	31.028	35.028	27	VASGSAVVLPLAR_P40305
975.567			2	positive	46.661	50.661	27	VPLASQGLGPGSTVLLVVDK_P05161
528.291			2	positive	14.3385	18.3385	27	IGVHAFQQR_P05161
665.688			3	positive	35.4547	39.4547	27	GTLSDEHAGVISVLAQQAAK_O43504
1080.53			2	positive	45.831	49.831	27	NPSIVGVLCTDSQGLNLGCR_O43504
859.392			2	positive	47.77	51.77	27	MEATLEQHLEDTMK_O43504
726.704			3	positive	32.789	36.789	27	LGQGIGPIHLNEIQCTGNEK_Q9Y4K0
412.237			2	positive	18.216	22.216	27	AILSTYR_Q9Y4K0
803.446			2	positive	55.1515	59.1515	27	TALGVAELTVTDLFR_Q8NF37
703.361			2	positive	42.74	46.74	27	LPADTCLLEFAR_Q8NF37
575.329			2	positive	38.718	42.718	27	TLDTIQLAFK_Q8NF37
601.285			2	positive	13.489	17.489	27	MEEANIQPNR_P42704
715.34			3	positive	30.578	34.578	27	VADPDHDHTGFLTEYVATR_P28482
642.822			2	positive	29.1575	33.1575	27	AAAAAAGAGPEMVR_P28482
487.756			2	positive	22.9647	26.9647	27	GQVFDVGPR_P28482
1135.54			2	positive	35.4633	39.4633	27	NIELICQENEGENDPVLQR_Q15691
877.931			2	positive	36.486	40.486	27	AVNVYSTSVTSDNLSR_Q15691
660.833			2	positive	20.157	24.157	27	LEHEYIQNFK_Q15691
879.464			2	positive	27.4367	31.4367	27	VIVVGNPANTNCLTASK_P40925
697.359			2	positive	40.6365	44.6365	27	FVEGLPINDFSR_P40925
582.804			2	positive	18.2837	22.2837	27	GEFVTTVQQR_P40925
841.728			3	positive	29.113	33.113	27	TQVEASEESALNHLQNPGDAAEGR_Q9Y605
595.817			2	positive	44.273	48.273	27	MAEMLVELVR_Q9Y605
452.74			2	positive	20.432	24.432	27	EDIASLTR_Q9Y605
757.912			2	positive	28.8613	32.8613	27	TPVTQVNEVTGTLR_Q13405
823.888			2	positive	36.117	40.117	27	FVESVDEYQFVER_Q13405
666.856			2	positive	53.931	57.931	27	DVEDFLSPLLGK_Q13405
771.91			2	positive	31.3995	35.3995	27	AQALAIETEAELQR_Q14764
652.314			2	positive	12.9935	16.9935	27	HYCTVANPVSR_Q14764
510.772			2	positive	40.8395	44.8395	27	ATEEFIIR_Q14764
784.015			3	positive	48.9917	52.9917	27	NAFACFDEEATGTIQEDYLR_P19105
708.32			2	positive	32.7083	36.7083	27	FTDEEVDELYR_P19105
630.804			2	positive	36.3133	40.3133	27	GNFNYIEFTR_P19105
871.396			3	positive	37.43	41.43	27	SLLTEADAGHTEFTDEVYQNESR_Q9NZM1-6
810.865			2	positive	18.044	22.044	27	LEGALGADTTEDGDEK_Q9NZM1-6
638.382			2	positive	51.796	55.796	27	ILVELATFLEK_Q9NZM1-6
768.906			2	positive	36.7285	40.7285	27	LNQVIFPVSYNDK_Q9GZZ1
668.367			2	positive	25.306	29.306	27	IELGDVTPHNIK_Q9GZZ1
542.29			2	positive	39.925	43.925	27	FGFEIIETK_Q9GZZ1
724.875			2	positive	48.572	52.572	27	GYPPEDIFNLVGK_Q9NR45
666.31			2	positive	13.126	17.126	27	HLEFSHDQYR_Q9NR45
592.311			2	positive	33.661	37.661	27	PLELELCPGR_Q9NR45
699.017			3	positive	44.6125	48.6125	27	NVDLLSDMVQEHDEPILK_P55209-2
930.491			2	positive	46.0485	50.0485	27	LDGLVETPTGYIESLPR_P55209-2
668.869			2	positive	55.39	59.39	27	GIPEFWLTVFK_P55209-2
1012			2	positive	37.809	41.809	27	EIVVTDYSDQNLQELEK_P40261
625.302			2	positive	25.8283	29.8283	27	DTYLSHFNPR_P40261
603.279			2	positive	23.78	27.78	27	SSYYMIGEQK_P40261
589.316			3	positive	15.551	19.551	27	LITQTFSHHNQLAQK_Q9Y266
823.425			2	positive	35.9805	39.9805	27	GQPAIIDGELYNEVK_Q9Y266
1071.05			2	positive	50.4008	54.4008	27	VAIAALEVLEEENLAENADK_P04181
470.813			2	positive	39.294	43.294	27	GLLNAIVIK_P04181
473.266			2	positive	20.548	24.548	27	ESIEIINK_P04181
822.915			2	positive	49.994	53.994	27	EIVLADVIDNDSWR_P22234
529.298			2	positive	37.5423	41.5423	27	ATAEVLNIGK_P22234
862.113			3	positive	45.2606	49.2606	27	EGPYDVVVLPGGNLGAQNLSESAAVK_Q99497
838.405			2	positive	43.0247	47.0247	27	GAEEMETVIPVDVMR_Q99497
739.379			2	positive	13.1767	17.1767	27	SGGASHSELIHNLR_P22061
471.772			2	positive	19.368	23.368	27	VQLVVGDGR_P22061
447.774			2	positive	17.497	21.497	27	VIGIDHIK_P22061
792.906			2	positive	32.7748	36.7748	27	DLSHIGDAVVISCAK_P12004
691.344			2	positive	28.874	32.874	27	NLAMGVNLTSMSK_P12004
631.314			2	positive	27.5143	31.5143	27	CAGNEDIITLR_P12004
925.444			2	positive	31.8407	35.8407	27	QYTSPEEIDAQLQAEK_Q13442
713.37			2	positive	35.9477	39.9477	27	GVEGLIDIENPNR_Q13442
543.295			2	positive	21.806	25.806	27	VTQLDLDGPK_Q13442
901.454			2	positive	47.2393	51.2393	27	VFLLGEEVAQYDGAYK_P11177-2
874.445			2	positive	49.6057	53.6057	27	IMEGPAFNFLDAPAVR_P11177-2
668.305			2	positive	29.079	33.079	27	EGVECEVINMR_P11177-2
808.426			2	positive	33.8685	37.8685	27	GSTAPVGGGAFPTIVER_Q15084-3
764.428			2	positive	39.79	43.79	27	LAAVDATVNQVLASR_Q15084-3
742.362			2	positive	40.542	44.542	27	GSFSEQGINEFLR_Q15084-3
1104.87			3	positive	52.2695	56.2695	27	AALANLCIGDVITAIDGENTSNMTHLEAQNR_O00151
921.96			2	positive	50.4315	54.4315	27	TTQQIDLQGPGPWGFR_O00151
831.443			2	positive	40.2907	44.2907	27	VTPPEGYEVVTVFPK_O00151
975.476			2	positive	36.49	40.49	27	GNDISSGTVLSDYVGSGPPK_P30086
1035.47			2	positive	40.059	44.059	27	APVAGTCYQAEWDDYVPK_P30086
469.253			2	positive	15.947	19.947	27	LYEQLSGK_P30086
752.361			2	positive	51.587	55.587	27	LSFEDFVTMTASR_Q9UBV8
551.769			2	positive	17.512	21.512	27	SANPAMQLDR_Q9UBV8
542.265			2	positive	27.4	31.4	27	NLFQQYDR_Q9UBV8
1014.95			2	positive	28.9313	32.9313	27	EQVEPTPEDEDDDIELR_Q86TG7
823.392			2	positive	12.409	16.409	27	QSEENNNLQSQVQK_Q86TG7
538.783			2	positive	13.475	17.475	27	LTEENTTLR_Q86TG7
745.92			2	positive	30.9047	34.9047	27	ELPAAVAPAGPASLAR_O95336
634.39			2	positive	42.814	46.814	27	VTLTLPVLNAAR_O95336
561.314			2	positive	25.4627	29.4627	27	TVIFVATGEGK_O95336
673.388			2	positive	28.579	32.579	27	GTIQVITQGTSLK_O43175
649.869			2	positive	26.919	30.919	27	ILQDGGLQVVEK_O43175
493.805			2	positive	52.796	56.796	27	DLPLLLFR_O43175
745.755			3	positive	47.665	51.665	27	VFHLLGVDTLVVTNAAGGLNPK_P00491
892.982			2	positive	41.5363	45.5363	27	LGADAVGMSTVPEVIVAR_P00491
1005.01			2	positive	48.819	52.819	27	LTQAQIFDYGEIPNFPR_P00491
776.834			2	positive	17.6473	21.6473	27	YEQGTGCWQGPNR_P14314-2
669.814			2	positive	13.514	17.514	27	ETMVTSTTEPSR_P14314-2
579.811			2	positive	29.0737	33.0737	27	LWEEQLAAAK_P14314-2
483.565			3	positive	26.5704	30.5704	27	PIIHFGSDYEDR_P04156-2
778.366			2	positive	28.636	32.636	27	VVEQMCITQYER_P04156-2
570.264			2	positive	15.789	19.789	27	GENFTETDVK_P04156-2
717.932			2	positive	49.2175	53.2175	27	NVIPALELVEPIK_P07602
622.823			2	positive	31.232	35.232	27	EMPMQTLVPAK_P07602
775.907			2	positive	33.641	37.641	27	ASLYNAVTIEDVQK_Q9Y617
635.878			2	positive	28.804	32.804	27	NVGSAGVTVVIVR_Q9Y617
696.052			3	positive	39.143	43.143	27	ILHVDNHIGISIAGLTADAR_P25786
889.908			2	positive	31.056	35.056	27	NQYDNDVTVWSPQGR_P25786
476.303			2	positive	17.1515	21.1515	27	THAVLVALK_P25786
676.389			3	positive	52.606	56.606	27	LVQIEYALAAVAGGAPSVGIK_P25787
782.882			2	positive	29.095	33.095	27	HIGLVYSGMGPDYR_P25787
448.23			2	positive	18.6243	22.6243	27	SILYDER_P25787
980.45			2	positive	44.365	48.365	27	SSIGTGYDLSASTFSPDGR_P25788-2
557.784			2	positive	29.9497	33.9497	27	VFQVEYAMK_P25788-2
1002.51			2	positive	47.9228	51.9228	27	AGGSASAMLQPLLDNQVGFK_P20618
773.37			2	positive	34.5037	38.5037	27	GAVYSFDPVGSYQR_P20618
573.799			2	positive	19.0855	23.0855	27	LSEGFSIHTR_P20618
815.069			3	positive	44.667	48.667	27	QVLGQMVIDEELLGDGHSYSPR_P28070
1097.51			2	positive	43.2337	47.2337	27	VNNSTMLGASGDYADFQYLK_P28070
564.804			2	positive	13.403	17.403	27	QPVLSQTEAR_P28070
558.306			2	positive	18.867	22.867	27	LAAIAESGVER_P28072
555.83			2	positive	27.942	31.942	27	QVLLGDQIPK_P28072
414.751			2	positive	36.423	40.423	27	AATLLAAR_P28072
752.058			3	positive	48.685	52.685	27	VAEEHAPSIVFIDEIDAIGTK_P62191
876.435			2	positive	54.656	58.656	27	TMLELLNQLDGFDSR_P62191
639.844			2	positive	22.9355	26.9355	27	AVANQTSATFLR_P62191
822.943			2	positive	51.8505	55.8505	27	LAGPQLVQMFIGDGAK_P17980
957.97			2	positive	50.4987	54.4987	27	DSYLILETLPTEYDSR_P17980
846.964			2	positive	53.37	57.37	27	QTYFLPVIGLVDAEK_P17980
897.795			3	positive	52.177	56.177	27	VIDVFAMPQSGTGVSVEAVDPVFQAK_O00487
662.895			2	positive	32.7135	36.7135	27	AVAVVVDPIQSVK_O00487
410.24			2	positive	26.655	30.655	27	VVIDAFR_O00487
693.704			3	positive	26.379	30.379	27	TITGFQTHTTPVLLAHGER_Q13200
760.962			2	positive	51.293	55.293	27	AVPLALALISVSNPR_Q13200
508.803			2	positive	39.134	43.134	27	LNILDTLSK_Q13200
767.873			2	positive	29.3787	33.3787	27	IEDGNDFGVAIQEK_Q9UL46
843.91			2	positive	55.686	59.686	27	QNLFQEAEEFLYR_Q9UL46
675.704			3	positive	40.257	44.257	27	IIGAVDQIQLTQAQLEER_Q6NZI2
902.941			2	positive	37.984	41.984	27	QAEMEGAVQSIQGELSK_Q6NZI2
800.451			2	positive	51.6923	55.6923	27	SDQVNGVLVLSLLDK_Q6NZI2
961.509			2	positive	58.628	62.628	27	AALDSLSLFTSLGLSEQK_P47897-2
831.421			2	positive	22.8565	26.8565	27	EAATQAQQTLGSTIDK_P47897-2
617.861			2	positive	40.674	44.674	27	ATGILLYGLASR_P47897-2
717.376			2	positive	45.1477	49.1477	27	AVEYLLMGIPGDR_P54727
588.783			2	positive	16.275	20.275	27	NQPQFQQMR_P54727
450.269			2	positive	22.234	26.234	27	EQVIAALR_P54727
633.645			3	positive	18.313	22.313	27	VVQVSAGDSHTAALTDDGR_P18754
908.9			2	positive	29.9375	33.9375	27	SGQVYSFGCNDEGALGR_P18754
506.274			2	positive	44.937	48.937	27	VFLWGSFR_P18754
826.886			2	positive	30.791	34.791	27	IDNDGDGFVTTEELK_Q15293
485.225			2	positive	20.579	24.579	27	EQFNEFR_Q15293
1177.46			2	positive	30.865	34.865	27	ASYFDEHDCEPSDPEQETR_Q9P0P0
530.795			2	positive	38.501	42.501	27	TNMLLELAR_Q9P0P0
464.267			2	positive	18.236	22.236	27	TVVENLPR_Q9P0P0
691.895			2	positive	32.204	36.204	27	LATQLTGPVMPVR_P26373
595.309			2	positive	28.5503	32.5503	27	VATWFNQPAR_P26373
475.751			2	positive	34.8743	38.8743	27	GFSLEELR_P26373
721.681			3	positive	41.346	45.346	27	INPYMSSPCHIEMILTEK_P18621
889.986			2	positive	42.4285	46.4285	27	GLDVDSLVIEHIQVNK_P18621
594.826			2	positive	39.568	43.568	27	SAEFLLHMLK_P18621
702.854			2	positive	30.8853	34.8853	27	LAPDYDALDVANK_P62750
468.755			2	positive	25.3363	29.3363	27	LYDIDVAK_P62750
486.779			2	positive	17.823	21.823	27	LDHYAIIK_P62750
704.346			2	positive	23.3117	27.3117	27	VYNYNHLMPTR_P61353
525.279			2	positive	30.853	34.853	27	YSVDIPLDK_P61353
413.779			2	positive	26.6263	30.6263	27	VVLVLAGR_P61353
879.459			2	positive	44.5738	48.5738	27	VCTLAIIDPGDSDIIR_P62888
677.387			2	positive	32.694	36.694	27	LVILANNCPALR_P62888
659.323			2	positive	37.866	41.866	27	SEIEYYAMLAK_P62888
934.991			2	positive	48.9605	52.9605	27	YVASYLLAALGGNSSPSAK_P05387
628.846			2	positive	40.7557	44.7557	27	NIEDVIAQGIGK_P05387
627.382			2	positive	39.5447	43.5447	27	GLTPSQIGVILR_P62277
546.296			2	positive	23.0085	27.0085	27	GLSQSALPYR_P62277
422.269			2	positive	26.399	30.399	27	LILIESR_P62277
567.606			3	positive	31.123	35.123	27	HGYIGEFEIIDDHR_P62244
564.301			2	positive	28.554	32.554	27	WQNNLLPSR_P62244
487.771			2	positive	33.1033	37.1033	27	MNVLADALK_P62244
841.393			2	positive	47.6807	51.6807	27	TTGFGMIYDSLDYAK_P62847-2
699.874			2	positive	52.8435	56.8435	27	TTPDVIFVFGFR_P62847-2
496.247			2	positive	29.191	33.191	27	MNDTVTIR_P62847-2
669.431			2	positive	51.4463	55.4463	27	AIIIFVPVPQLK_P62081
692.825			2	positive	58.0727	62.0727	27	DVNFEFPEFQL_P62081
485.285			2	positive	15.051	19.051	27	HVVFIAQR_P62081
603.804			2	positive	39.7993	43.7993	27	NLDFQDVLDK_Q9Y3I0
480.271			2	positive	29.9265	33.9265	27	LADMGIAIR_Q9Y3I0
469.244			2	positive	33.9243	37.9243	27	LMFEELR_Q9Y3I0
644.002			3	positive	43.182	47.182	27	DLDEVLQTHSVFVNVSK_Q9Y3A5
473.266			2	positive	26.983	30.983	27	DIATIVADK_Q9Y3A5
436.272			2	positive	16.054	20.054	27	LTNVAVVR_Q9Y3A5
872.422			2	positive	37.742	41.742	27	AAFGLSEAGFNTACVTK_P31040
737.425			2	positive	55.476	59.476	27	LGANSLLDLVVFGR_P31040
665.341			2	positive	20.695	24.695	27	GEGGILINSQGER_P31040
901.757			3	positive	48.239	52.239	27	VTGQHQGYGFVEFLSEEDADYAIK_Q15427
638.352			3	positive	55.077	59.077	27	LLYDTFSAFGVILQTPK_Q15427
754.865			2	positive	25.7143	29.7143	27	NQDATVYVGGLDEK_Q15427
1087.48			2	positive	49.144	53.144	27	TTFDEAMADLHTLSEDSYK_P31947-2
591.288			2	positive	17.984	21.984	27	YLAEVATGDDK_P31947-2
881.895			2	positive	22.1667	26.1667	27	FAQHGTFEYEYSQR_P23246
626.814			2	positive	27.65	31.65	27	YGEPGEVFINK_P23246
1007.48			2	positive	51.053	55.053	27	YYGGAEVVDEIELLCQR_P34897-3
593.856			2	positive	34.783	38.783	27	VLELVSITANK_P34897-3
490.277			2	positive	28.912	32.912	27	EYSLQVLK_P34897-3
805.385			3	positive	20.403	24.403	27	VLHEAEGHIVTCETNTGEVYR_P62318-2
609.846			2	positive	28.6125	32.6125	27	VAQLEQVYIR_P62318-2
545.322			2	positive	50.2235	54.2235	27	FLILPDMLK_P62318-2
456.785			2	positive	15.51	19.51	27	VQAVVAVAR_Q01082
782.875			2	positive	47.974	51.974	27	GGPPFAFVEFEDPR_Q07955-3
709.306			2	positive	25.3807	29.3807	27	EAGDVCYADVYR_Q07955-3
539.78			2	positive	29.9775	33.9775	27	DGTGVVEFVR_Q07955-3
840.85			2	positive	27.107	31.107	27	PYGYDQGQYGNYQQ_Q15532-2
514.293			2	positive	16.908	20.908	27	GEITPAAIQK_Q15532-2
430.735			2	positive	29.8903	33.8903	27	SVAFAAPR_Q15532-2
846.956			2	positive	38.7715	42.7715	27	ELLYGGTSPTAETILK_O95793-2
725.374			2	positive	54.678	58.678	27	NAAENMLEILGFK_O95793-2
604.835			2	positive	20.591	24.591	27	ILQNEPLPER_O95793-2
1034.01			2	positive	50.9625	54.9625	27	ALSVGNIDDALQCYSEAIK_P31948
488.916			3	positive	12.6777	16.6777	27	LDPHNHVLYSNR_P31948
450.761			2	positive	24.213	28.213	27	ELIEQLR_P31948
950.932			2	positive	32.309	36.309	27	FSPDGELYASGSEDGTLR_Q9Y3F4
742.909			2	positive	33.438	37.438	27	SIAFHSAVSLDPIK_Q9Y3F4
606.301			2	positive	33.895	37.895	27	EFLVAGGEDFK_Q9Y3F4
765.861			2	positive	49.2263	53.2263	27	TDMFQTVDLFEGK_Q01995
622.821			2	positive	28.343	32.343	27	VPENPPSMVFK_Q01995
648.309			2	positive	18.588	22.588	27	EFTESQLQEGK_Q01995
960.963			2	positive	31.985	35.985	27	QVMVVPVGPTCDEYAQK_P26639
775.38			2	positive	44.261	48.261	27	FLGDIEVWDQAEK_P26639
704.341			2	positive	27.157	31.157	27	QLENSLNEFGEK_P26639
714.333			2	positive	20.2613	24.2613	27	TLGECGFTSQTAR_Q15370
520.269			2	positive	26.724	30.724	27	ESSTVFELK_Q15370
448.74			2	positive	18.1417	22.1417	27	TTIFTDAK_Q15370
631.81			2	positive	12.206	16.206	27	QPVAGSEGAQYR_Q9UGI8-2
635.863			2	positive	32.371	36.371	27	NVMILTNPVAAK_Q9UGI8-2
623.284			2	positive	17.597	21.597	27	LPCEMDAQGPK_Q9UGI8-2
846.866			2	positive	23.9005	27.9005	27	STVISYECCPGYEK_Q15582
658.403			2	positive	51.7283	55.7283	27	LTLLAPLNSVFK_Q15582
664.359			2	positive	24.154	28.154	27	SPYQLVLQHSR_Q15582
776.944			2	positive	38.1917	42.1917	27	VQIAVANAQELLQR_Q9Y5L4
621.842			2	positive	39.433	43.433	27	LDPGLIMEQVK_Q9Y5L4
621.782			2	positive	28.747	32.747	27	YMDAWNTVSR_Q9Y5L4
1010.54			2	positive	38.2153	42.2153	27	ILATPPQEDAPSVDIANIR_P29401
942.965			2	positive	31.7832	35.7833	27	SVPTSTVFYPSDGVATEK_P29401
675.01			3	positive	57.843	61.843	27	NMAEQIIQEIYSQIQSK_P29401
671.372			2	positive	24.8033	28.8033	27	QLVEQVEQIQK_Q9BVK6
549.792			2	positive	45.707	49.707	27	FSLFAGGMLR_Q9BVK6
850.471			2	positive	34.604	38.604	27	GGVSAVAGGVTAVGSAVVNK_Q8WUH6
1088.5			2	positive	31.8659	35.8659	27	NQQEIPSYLNDEPPEGSMK_Q8WUH6
697.336			2	positive	12.834	16.834	27	DHPQQQPGMLSR_Q8WUH6
881.785			3	positive	46.9865	50.9865	27	VSFSYAGLSGDDPDLGPAHVVTVIAR_Q9BTV4
563.811			2	positive	41.032	45.032	27	FFLSSGLIDK_Q9BTV4
496.324			2	positive	24.897	28.897	27	LVHIIGALR_Q9BTV4
939.455			2	positive	37.09	41.09	27	LSPPYSSPQEFAQDVGR_Q13263
977.002			2	positive	44.4355	48.4355	27	VFPGSTTEDYNLIVIER_Q13263
829.935			2	positive	43.42	47.42	27	LDLDLTADSQPPVFK_Q13263
774.859			2	positive	44.553	48.553	27	GIPNMLLSEEETES_Q9UI30
834.381			2	positive	32.3723	36.3723	27	GPVEGYEENEEFLR_Q9UI30
781.893			2	positive	38.8135	42.8135	27	ICPVEFNPNFVAR_Q9UI30
935.493			2	positive	53.1683	57.1683	27	MAVTFIGNSTAIQELFK_P07437
830.451			2	positive	47.5755	51.5755	27	ALTVPELTQQVFDAK_P07437
651.322			2	positive	21.8703	25.8703	27	ISVYYNEATGGK_P07437
668.823			2	positive	32.1017	36.1017	27	TAFQEALDAAGDK_P10599
454.727			2	positive	12.029	16.029	27	VGEFSGANK_P10599
501.279			2	positive	42.6418	46.6418	27	LEATINELV_P10599
881.386			2	positive	11.86	15.86	27	VDCTAHSDVCSAQGVR_Q8NBS9-2
655.956			3	positive	17.4775	21.4775	27	VDCTQHYELCSGNQVR_Q8NBS9-2
637.835			2	positive	34.4033	38.4033	27	TLAPTWEELSK_Q8NBS9-2
761.633			3	positive	24.53	28.53	27	AGCECLNESDEHGFDNCLR_O43396
818.397			2	positive	25.351	29.351	27	IDQYQGADAVGLEEK_O43396
557.229			2	positive	20.661	24.661	27	SMDFEEAER_O43396
903.475			2	positive	47.6515	51.6515	27	LFIGGLPNYLNDDQVK_P26368-2
810.392			2	positive	49.06	53.06	27	IFVEFTSVFDCQK_P26368-2
522.269			2	positive	46.72	50.72	27	NFAFLEFR_P26368-2
943.927			2	positive	49.983	53.983	27	TCDISFSDPDDLLNFK_P61081
625.296			2	positive	30.505	34.505	27	GGYIGSTYFER_P61081
670.831			2	positive	34.628	38.628	27	LVICPDEGFYK_P61081
728.88			2	positive	26.385	30.385	27	EVTTLTADPPDGIK_Q16763
530.775			2	positive	42.224	46.224	27	DWTAELGIR_Q16763
412.274			2	positive	17.35	21.35	27	HVLLTIK_Q16763
737.029			3	positive	30.719	34.719	27	EQIVVDLSHPGVSEDDQVSR_O60701-2
740.388			2	positive	33.093	37.093	27	ILTTNTWSSELSK_O60701-2
787.89			2	positive	38.4027	42.4027	27	GVDIVMDPLGGSDTAK_Q99536
755.891			2	positive	27.0187	31.0187	27	TVENVTVFGTASASK_Q99536
732.4			2	positive	40.717	44.717	27	VVTYGMANLLTGPK_Q99536

## Sheet: Table S3
Table S3. Quantification results of unique peptides by schedule-PRM.
Uniport ID	Gene Name	Protein Name	Sequence	Modified Sequence	0	0.5	1	2	4	8	24	48	72
Q15019	SEPT2	Septin-2	STLINSLFLTDLYPER	STLINSLFLTDLYPER	115039472	133309120	121236576	127325616	123996512	138884816	120701520	131081568	141080800
Q15019	SEPT2	Septin-2	TIISYIDEQFER	TIISYIDEQFER	226074816	255108880	230314000	241321440	241592288	247816064	203970720	206198720	272150944
P24752	ACAT1	Acetyl-CoA acetyltransferase, mitochondrial	EAYMGNVLQGGEGQAPTR	EAYMGNVLQGGEGQAPTR	209824240	233356960	247672496	227306672	223308208	214785600	175410640	198884224	210677808
P24752	ACAT1	Acetyl-CoA acetyltransferase, mitochondrial	TPIGSFLGSLSLLPATK	TPIGSFLGSLSLLPATK	301890496	304130944	327951168	334978112	311945920	310127872	359736640	328238208	309901632
Q99798	ACO2	Aconitate hydratase, mitochondrial	DINQEVYNFLATAGAK	DINQEVYNFLATAGAK	33369646	37845456	37846272	42068512	34328352	38312296	41296820	48617880	47288152
Q99798	ACO2	Aconitate hydratase, mitochondrial	SQFTITPGSEQIR	SQFTITPGSEQIR	167945824	185215488	198643648	157091456	196038736	171870784	124592576	153339328	164857776
O00170	AIP	AH receptor-interacting protein	TLHSDDEGTVLDDSR	TLHSDDEGTVLDDSR	56175436	65387508	48209680	51097864	48757280	64349740	42597192	40736220	37574668
O00170	AIP	AH receptor-interacting protein	VLELDPALAPVVSR	VLELDPALAPVVSR	380022848	457592768	503736608	432523104	440749024	441510880	320989216	333335296	317794688
P00568	AK1	Adenylate kinase isoenzyme 1	IIFVVGGPGSGK	IIFVVGGPGSGK	154166128	173408512	169440448	155096640	153220624	136444608	138224672	119851872	112992096
P00568	AK1	Adenylate kinase isoenzyme 1	ATEPVIAFYEK	ATEPVIAFYEK	87152024	93156328	87614936	85416688	83597496	85121680	67431880	68386344	73948736
P04075	ALDOA	Fructose-bisphosphate aldolase A	YTPSGQAGAAASESLFVSNHAY	YTPSGQAGAAASESLFVSNHAY	788826688	1009919104	1024882624	1005326976	973237120	962109760	774238016	716154112	717749376
P04075	ALDOA	Fructose-bisphosphate aldolase A	LQSIGTENTEENR	LQSIGTENTEENR	502322432	503201440	430407552	540614528	631548992	703420160	366190016	346427904	362520960
Q06481-2	APLP2	Amyloid-like protein 2	QYGTISHGIVEVDPMLTPEER	QYGTISHGIVEVDPMLTPEER	10237689	15606378	18539220	16323183	17250458	18207510	11578536	11649687	13560389
Q06481-2	APLP2	Amyloid-like protein 2	EWEEAELQAK	EWEEAELQAK	38048836	40385468	41304596	38870208	37647056	32789494	16326016	20216906	30388078
P18085	ARF4	ADP-ribosylation factor 4	DAVLLLFANK	DAVLLLFANK	235705024	228504848	308456480	226030032	217495616	226495264	162771168	181966896	243912896
P18085	ARF4	ADP-ribosylation factor 4	IQEVADELQK	IQEVADELQK	172080736	190885232	164724032	153703760	135249376	161712384	89224552	106532120	140365568
P31939-2	ATIC	Bifunctional purine biosynthesis protein PURH;Phosphoribosylaminoimidazolecarboxamide formyltransferase;IMP cyclohydrolase	NLTALGLNLVASGGTAK	NLTALGLNLVASGGTAK	51599352	59749552	65932320	83126184	77680112	77765536	59165156	94196984	102174552
P31939-2	ATIC	Bifunctional purine biosynthesis protein PURH;Phosphoribosylaminoimidazolecarboxamide formyltransferase;IMP cyclohydrolase	LTEVSISSDAFFPFR	LTEVSISSDAFFPFR	90031360	96089248	108269808	111396480	93996000	94083984	62523560	78989584	85030144
P61769	B2M	Beta-2-microglobulin;Beta-2-microglobulin form pI 5.3	VNHVTLSQPK	VNHVTLSQPK	2.44195e+06	920393	1.7433e+06	2.07763e+06	2.14428e+06	2929151	1.3531e+06	2355333	2.43299e+06
P61769	B2M	Beta-2-microglobulin;Beta-2-microglobulin form pI 5.3	VEHSDLSFSK	VEHSDLSFSK	8988164	5959139	5618805	6.16795e+06	6583504	9861139	6.50412e+06	8539558	7586821
Q13938	CAPS	Calcyphosin	SGDGVVTVDDLR	SGDGVVTVDDLR	394143968	392141280	365928640	417483968	374284960	381372800	257750272	353606304	297833376
Q13938	CAPS	Calcyphosin	EAVIAAAFAK	EAVIAAAFAK	141504928	176792976	179067024	214869696	177633344	206986544	137943008	222027696	200151552
O14618	CCS	Copper chaperone for superoxide dismutase	SLIIDEGEDDLGR	SLIIDEGEDDLGR	202139104	240804960	232665056	205701728	206558576	205396416	155610144	151296768	196323312
O14618	CCS	Copper chaperone for superoxide dismutase	FLQLTPER	FLQLTPER	138531040	165768832	169826400	154059008	147121536	141236832	78054008	114752008	125955728
Q14019	COTL1	Coactosin-like protein	ELEEDFIK	ELEEDFIK	195105872	243267328	229372176	200261632	213174880	221718992	106149072	150242192	158212736
Q14019	COTL1	Coactosin-like protein	EVVQNFAK	EVVQNFAK	79984928	82047592	68187752	73706528	89837392	88784016	36290812	55182648	56792284
P07858	CTSB	Cathepsin B;Cathepsin B light chain;Cathepsin B heavy chain	GQDHCGIESEVVAGIPR	GQDHC[+57]GIESEVVAGIPR	32849802	34494664	32581466	40645076	41175352	40419964	29037256	27030526	34359820
P07858	CTSB	Cathepsin B;Cathepsin B light chain;Cathepsin B heavy chain	HYGYNSYSVSNSEK	HYGYNSYSVSNSEK	10746599	9815422	8111505	14243281	16109946	23778114	15540881	23426486	28383048
P07339	CTSD	Cathepsin D;Cathepsin D light chain;Cathepsin D heavy chain	DPDAQPGGELMLGGTDSK	DPDAQPGGELMLGGTDSK	301584352	352062784	367421472	368859200	367277536	361745280	322666560	574585024	725951552
P07339	CTSD	Cathepsin D;Cathepsin D light chain;Cathepsin D heavy chain	FDGILGMAYPR	FDGILGMAYPR	171152944	196137216	206100640	261790320	240771936	251881200	229126944	543324736	665110016
Q14247	CTTN	Src substrate cortactin	ASAGHAVSIAQDDAGADDWETDPDFVNDVSEK	ASAGHAVSIAQDDAGADDWETDPDFVNDVSEK	209981072	265907120	252351440	228070944	225092160	207897344	150993200	134076032	203166912
Q14247	CTTN	Src substrate cortactin	NASTFEDVTQVSSAYQK	NASTFEDVTQVSSAYQK	178498480	202842880	214917104	197587280	194907824	181312352	156313872	148074784	172702000
Q92499	DDX1	ATP-dependent RNA helicase DDX1	GIDIHGVPYVINVTLPDEK	GIDIHGVPYVINVTLPDEK	73869808	129252096	139963344	134210512	141964160	110387480	81020592	103789360	107518872
Q92499	DDX1	ATP-dependent RNA helicase DDX1	ELLIIGGVAAR	ELLIIGGVAAR	206981296	239564992	233343552	220903904	233433264	247971456	198264448	181802656	231504944
P31689	DNAJA1	DnaJ homolog subfamily A member 1	ITFHGEGDQEPGLEPGDIIIVLDQK	ITFHGEGDQEPGLEPGDIIIVLDQK	44609508	58648340	52943272	58961920	51446620	54026004	27964948	20303220	23369646
P31689	DNAJA1	DnaJ homolog subfamily A member 1	QISQAYEVLSDAK	QISQAYEVLSDAK	47294244	51717168	52672680	50474644	47883392	48660360	26955280	23295262	26551960
O60884	DNAJA2	DnaJ homolog subfamily A member 2	ITFTGEADQAPGVEPGDIVLLLQEK	ITFTGEADQAPGVEPGDIVLLLQEK	55720276	58956488	61009340	54051208	42476568	44851616	29608234	29076656	27911538
O60884	DNAJA2	DnaJ homolog subfamily A member 2	VSLEDLYNGK	VSLEDLYNGK	51966564	50980524	55198396	50338336	59149736	48346856	37553864	33770052	34454788
P33316-2	DUT	Deoxyuridine 5-triphosphate nucleotidohydrolase, mitochondrial	IFYPEIEEVQALDDTER	IFYPEIEEVQALDDTER	176265712	210715360	240144160	237768864	208039488	238774832	104116248	43493304	31254004
P33316-2	DUT	Deoxyuridine 5-triphosphate nucleotidohydrolase, mitochondrial	HFIDVGAGVIDEDYR	HFIDVGAGVIDEDYR	104153672	114519104	116618072	98437192	96548280	98115680	52811300	28877090	23379914
P30084	ECHS1	Enoyl-CoA hydratase, mitochondrial	AQFAQPEILIGTIPGAGGTQR	AQFAQPEILIGTIPGAGGTQR	158888368	193281504	194440944	167758112	195491760	189829392	145533920	157525968	133347728
P30084	ECHS1	Enoyl-CoA hydratase, mitochondrial	SLAMEMVLTGDR	SLAMEMVLTGDR	243195760	260538800	295669088	270866176	287320992	301355072	223394752	248163824	263215920
P24534	EEF1B2	Elongation factor 1-beta	SPAGLQVLNDYLADK	SPAGLQVLNDYLADK	966311936	1184867328	964279424	939567744	797635264	1084268800	805466752	783375232	896067392
P24534	EEF1B2	Elongation factor 1-beta	SIQADGLVWGSSK	SIQADGLVWGSSK	421043520	509802432	502703776	457718144	460509696	451779072	353240320	262098944	333756224
O15372	EIF3H	Eukaryotic translation initiation factor 3 subunit H	GEPPLPEEDLSK	GEPPLPEEDLSK	121585600	123971200	117653048	114727256	94352680	110260200	67499112	63815532	70569488
O15372	EIF3H	Eukaryotic translation initiation factor 3 subunit H	QVQIDGLVVLK	QVQIDGLVVLK	2.99673e+06	3.80055e+06	4.11255e+06	4.44452e+06	4699651	2.39613e+06	2.63811e+06	2.67983e+06	3.42482e+06
Q13347	EIF3I	Eukaryotic translation initiation factor 3 subunit I	LFDSTTLEHQK	LFDSTTLEHQK	111662296	113223112	103277688	94479592	91851264	108106928	74806928	61625164	68104088
Q13347	EIF3I	Eukaryotic translation initiation factor 3 subunit I	EGDLLFTVAK	EGDLLFTVAK	91099936	98917392	100729248	109054712	91060280	133968184	92495944	83462560	94524368
Q9UBQ5	EIF3K	Eukaryotic translation initiation factor 3 subunit K	ENAYDLEANLAVLK	ENAYDLEANLAVLK	34568536	23305112	28633114	28790884	24657048	24620060	18247626	21662052	16868130
Q9UBQ5	EIF3K	Eukaryotic translation initiation factor 3 subunit K	YNPENLATLER	YNPENLATLER	189050864	221952352	214243664	195594528	204347520	205035600	125094264	118034952	142537856
P07099	EPHX1	Epoxide hydrolase 1	VETSDEEIHDLHQR	VETSDEEIHDLHQR	14566928	16481078	13825074	20821960	24937774	23052744	15391059	14738714	20040366
P07099	EPHX1	Epoxide hydrolase 1	FSTWTNTEFR	FSTWTNTEFR	33423252	41396372	40632744	37175608	33528884	32011814	23711508	23262580	30577088
Q9BS26	ERP44	Endoplasmic reticulum resident protein 44	EDTESLEIFQNEVAR	EDTESLEIFQNEVAR	56180020	66243596	74861528	65234620	67345952	66507496	62694840	66043192	84794176
Q9BS26	ERP44	Endoplasmic reticulum resident protein 44	DLAEITTLDR	DLAEITTLDR	74126184	90497688	83293936	86550096	77017904	74730848	62289580	77112544	89813896
Q04760-2	GLO1	Lactoylglutathione lyase	GLAFIQDPDGYWIEILNPNK	GLAFIQDPDGYWIEILNPNK	143198240	156741136	162686448	165906256	125018064	147225856	119215256	124517000	120534664
Q04760-2	GLO1	Lactoylglutathione lyase	IAWALSR	IAWALSR	103034640	111288880	116150128	119770032	113005600	89007752	44537748	61094688	92107480
Q8NFJ5	GPRC5A	Retinoic acid-induced protein 3	AYSQEEITQGFEETGDTLYAPYSTHFQLQNQPPQK	AYSQEEITQGFEETGDTLYAPYSTHFQLQNQPPQK	18469332	23628060	23904242	22611984	24381502	23900232	22231236	31830804	54323616
Q8NFJ5	GPRC5A	Retinoic acid-induced protein 3	TNVNVFSELSAPR	TNVNVFSELSAPR	82797776	112588864	108064488	90606472	90807712	91902480	89047624	112551376	188693104
P00390-4	GSR	Glutathione reductase, mitochondrial	ALLTPVAIAAGR	ALLTPVAIAAGR	207476464	272080864	276574144	238041264	212847280	211072544	170604272	176942672	211714704
P00390-4	GSR	Glutathione reductase, mitochondrial	SHIEIIR	SHIEIIR	8485658	8.15015e+06	9416292	7.71304e+06	9109363	8902205	7000899	4849307	4791329
Q9H910	HN1L	Hematological and neurological expressed 1-like protein	GSGIFDESTPVQTR	GSGIFDESTPVQTR	138936352	118683480	130307912	145355616	139861088	124943200	94226936	117854200	108618232
Q9H910	HN1L	Hematological and neurological expressed 1-like protein	TSDIFGSPVTATSR	TSDIFGSPVTATSR	179255824	164285488	182510016	202332816	205930400	184074624	137351600	171990192	157661392
P09651-2	HNRNPA1;HNRNPA1L2	Heterogeneous nuclear ribonucleoprotein A1;Heterogeneous nuclear ribonucleoprotein A1, N-terminally processed;Heterogeneous nuclear ribonucleoprotein A1-like 2	LFIGGLSFETTDESLR	LFIGGLSFETTDESLR	1536175104	1925930752	1869454336	1870559616	1784384512	1383077888	1679789568	1177019520	1230336768
P09651-2	HNRNPA1;HNRNPA1L2	Heterogeneous nuclear ribonucleoprotein A1;Heterogeneous nuclear ribonucleoprotein A1, N-terminally processed;Heterogeneous nuclear ribonucleoprotein A1-like 2	GFAFVTFDDHDSVDK	GFAFVTFDDHDSVDK	1019209536	1239558144	1266945024	1203962112	1099310720	1132987392	996716160	826324608	841643968
P31942-2	HNRNPH3	Heterogeneous nuclear ribonucleoprotein H3	ATENDIANFFSPLNPIR	ATENDIANFFSPLNPIR	34206956	36794444	37588880	39372408	34670760	35202700	25642422	28659644	30705416
P31942-2	HNRNPH3	Heterogeneous nuclear ribonucleoprotein H3	VHIDIGADGR	VHIDIGADGR	79767056	91092760	77884264	102740512	110658336	121070616	80313240	78859896	72363656
Q00839-2	HNRNPU	Heterogeneous nuclear ribonucleoprotein U	NFILDQTNVSAAAQR	NFILDQTNVSAAAQR	935682240	1199522304	1193303040	1169722240	1078463104	1115016832	911108480	769829888	809581952
Q00839-2	HNRNPU	Heterogeneous nuclear ribonucleoprotein U	DIDIHEVR	DIDIHEVR	162689344	183372480	150960160	205698432	223782464	245685264	178710496	168935616	198284240
P00492	HPRT1	Hypoxanthine-guanine phosphoribosyltransferase	VIGGDDLSTLTGK	VIGGDDLSTLTGK	54132128	56685984	62782388	56990348	60467056	57758852	35764644	38307864	37782368
P00492	HPRT1	Hypoxanthine-guanine phosphoribosyltransferase	NVLIVEDIIDTGK	NVLIVEDIIDTGK	55042824	63711312	70078352	67795584	62140000	65445860	37825268	47315728	42844804
P40305	IFI27	Interferon alpha-inducible protein 27, mitochondrial	MEASALTSSAVTSVAK	M[+42]EASALTSSAVTSVAK	10276298	12065640	14217215	12922156	13864949	12619455	6644727	5639545	9702386
P40305	IFI27	Interferon alpha-inducible protein 27, mitochondrial	VASGSAVVLPLAR	VASGSAVVLPLAR	2.65537e+06	3.08077e+06	3.30427e+06	3.42195e+06	3602140	2.79458e+06	358528	835088	1.723e+06
P05161	ISG15	Ubiquitin-like protein ISG15	VPLASQGLGPGSTVLLVVDK	VPLASQGLGPGSTVLLVVDK	141850240	170110160	184402512	161660992	150495488	137595680	118402080	125796600	115909584
P05161	ISG15	Ubiquitin-like protein ISG15	IGVHAFQQR	IGVHAFQQR	21764380	21681202	16065193	16841444	24090652	28355802	15978774	12624073	10904468
O43504	LAMTOR5	Ragulator complex protein LAMTOR5	GTLSDEHAGVISVLAQQAAK	GTLSDEHAGVISVLAQQAAK	40327976	41971368	46532008	49258188	38587336	38028060	31510052	36069268	39842744
O43504	LAMTOR5	Ragulator complex protein LAMTOR5	MEATLEQHLEDTMK	M[+42]EATLEQHLEDTMK	37283564	44475568	47082708	43589204	45841076	44108428	35421112	36558464	50685848
Q8NF37	LPCAT1	Lysophosphatidylcholine acyltransferase 1	TALGVAELTVTDLFR	TALGVAELTVTDLFR	154270096	208044384	202972464	200036848	182844864	201413264	179120416	148755200	205774624
Q8NF37	LPCAT1	Lysophosphatidylcholine acyltransferase 1	TLDTIQLAFK	TLDTIQLAFK	26296260	33145752	27109696	30077990	28114242	25262388	19888524	20599684	26194784
Q15691	MAPRE1	Microtubule-associated protein RP/EB family member 1	AVNVYSTSVTSDNLSR	A[+42]VNVYSTSVTSDNLSR	135140800	160111728	152818624	157184144	142587216	146859872	112469232	97034672	109723616
Q15691	MAPRE1	Microtubule-associated protein RP/EB family member 1	LEHEYIQNFK	LEHEYIQNFK	55372704	67887584	54587960	55609640	48136800	59229412	37886032	33467640	34369504
P40925	MDH1	Malate dehydrogenase, cytoplasmic	FVEGLPINDFSR	FVEGLPINDFSR	832526400	880286208	915334080	877162304	803750720	1057779904	604433408	645285504	686455040
P40925	MDH1	Malate dehydrogenase, cytoplasmic	GEFVTTVQQR	GEFVTTVQQR	700899840	779511744	670491008	633919744	627473792	754214848	395769216	468824000	494050656
Q14764	MVP	Major vault protein	AQALAIETEAELQR	AQALAIETEAELQR	178931760	211082016	245263984	222646912	221647440	216001488	170736464	194850304	244156368
Q14764	MVP	Major vault protein	ATEEFIIR	A[+42]TEEFIIR	169949840	160748368	179132544	182497568	186897856	177912416	148522784	165323760	184155600
P19105	MYL12A;MYL12B	Myosin regulatory light chain 12A;Myosin regulatory light chain 12B	FTDEEVDELYR	FTDEEVDELYR	1123336064	1155343616	1180268416	1118358784	1011689472	1018908672	832948480	895731904	1285168512
P19105	MYL12A;MYL12B	Myosin regulatory light chain 12A;Myosin regulatory light chain 12B	GNFNYIEFTR	GNFNYIEFTR	1069887744	1201878656	1242506752	1159759616	1148218752	1102267136	930858880	1016308096	1363040640
Q9NR45	NANS	Sialic acid synthase	GYPPEDIFNLVGK	GYPPEDIFNLVGK	60655640	76599496	73323464	79612728	66941508	79913792	69025232	69253656	73695104
Q9NR45	NANS	Sialic acid synthase	HLEFSHDQYR	HLEFSHDQYR	7493852	4688758	3964470	4680874	6553052	10223516	4776423	5816061	4.06649e+06
Q9Y266	NUDC	Nuclear migration protein nudC	LITQTFSHHNQLAQK	LITQTFSHHNQLAQK	33680360	44210780	43367956	34448796	33853420	38202616	19828606	16870526	20976646
Q9Y266	NUDC	Nuclear migration protein nudC	GQPAIIDGELYNEVK	GQPAIIDGELYNEVK	133138600	161988160	154764000	145802368	131834528	127529656	105895472	83081216	81378480
P22234	PAICS	Multifunctional protein ADE2;Phosphoribosylaminoimidazole-succinocarboxamide synthase;Phosphoribosylaminoimidazole carboxylase	EIVLADVIDNDSWR	EIVLADVIDNDSWR	108737952	147457072	144897184	129219248	111466624	111032016	96225424	84451488	95993544
P22234	PAICS	Multifunctional protein ADE2;Phosphoribosylaminoimidazole-succinocarboxamide synthase;Phosphoribosylaminoimidazole carboxylase	ATAEVLNIGK	A[+42]TAEVLNIGK	293482688	363249120	355940768	297649984	300966304	256221152	220363872	239365760	166395216
Q99497	PARK7	Protein deglycase DJ-1	EGPYDVVVLPGGNLGAQNLSESAAVK	EGPYDVVVLPGGNLGAQNLSESAAVK	152482864	184301728	203634496	169132608	177697712	163208080	144225888	153112736	146640736
Q99497	PARK7	Protein deglycase DJ-1	GAEEMETVIPVDVMR	GAEEMETVIPVDVMR	935152128	1121320448	1042846592	1055900160	988029760	1035729216	859956352	832043264	867102464
P22061	PCMT1	Protein-L-isoaspartate(D-aspartate) O-methyltransferase	VQLVVGDGR	VQLVVGDGR	64972440	65381872	58778268	66074968	64643052	74600128	35967488	48672612	46121224
P22061	PCMT1	Protein-L-isoaspartate(D-aspartate) O-methyltransferase	VIGIDHIK	VIGIDHIK	13661152	19390336	15653277	23320900	25852006	26331426	18283834	17160834	18152788
P11177-2	PDHB	Pyruvate dehydrogenase E1 component subunit beta, mitochondrial	VFLLGEEVAQYDGAYK	VFLLGEEVAQYDGAYK	90118680	109592976	123905968	109266008	116351568	97789136	84815184	94314392	85673800
P11177-2	PDHB	Pyruvate dehydrogenase E1 component subunit beta, mitochondrial	IMEGPAFNFLDAPAVR	IMEGPAFNFLDAPAVR	120928192	132827584	154671168	171035008	163885664	175907008	143990112	180616288	186984224
O00151	PDLIM1	PDZ and LIM domain protein 1	TTQQIDLQGPGPWGFR	T[+42]TQQIDLQGPGPWGFR	166432240	176053856	195510912	181280384	184734352	179845088	153386240	172416848	286779136
O00151	PDLIM1	PDZ and LIM domain protein 1	VTPPEGYEVVTVFPK	VTPPEGYEVVTVFPK	170018672	202112864	194647584	187111200	176473280	180595296	144572176	181595552	260737392
P30086	PEBP1	Phosphatidylethanolamine-binding protein 1;Hippocampal cholinergic neurostimulating peptide	GNDISSGTVLSDYVGSGPPK	GNDISSGTVLSDYVGSGPPK	161213072	174317216	192228384	202997696	185244512	185049632	177587552	207766480	239935184
P30086	PEBP1	Phosphatidylethanolamine-binding protein 1;Hippocampal cholinergic neurostimulating peptide	LYEQLSGK	LYEQLSGK	24273358	24700388	20857420	25377152	29100104	35320760	15704132	29489374	33081946
P14314-2	PRKCSH	Glucosidase 2 subunit beta	ETMVTSTTEPSR	ETMVTSTTEPSR	249508432	218801536	194840192	258658240	295478976	311628160	189446976	172346976	197433776
P14314-2	PRKCSH	Glucosidase 2 subunit beta	LWEEQLAAAK	LWEEQLAAAK	318422688	378251552	372366816	340578560	316143168	303289600	204933200	191651360	227416704
Q9Y617	PSAT1	Phosphoserine aminotransferase	ASLYNAVTIEDVQK	ASLYNAVTIEDVQK	47345332	57997276	58481572	51207736	56448160	48932368	35786704	25346676	29168248
Q9Y617	PSAT1	Phosphoserine aminotransferase	NVGSAGVTVVIVR	NVGSAGVTVVIVR	62328240	75382688	70199504	61632608	72528440	56358596	36351436	28426790	33612328
P25788-2	PSMA3	Proteasome subunit alpha type-3	SSIGTGYDLSASTFSPDGR	S[+42]SIGTGYDLSASTFSPDGR	36440660	46268420	47160928	44895264	42578316	43483724	29320988	36109684	36676520
P25788-2	PSMA3	Proteasome subunit alpha type-3	VFQVEYAMK	VFQVEYAMK	90218664	71148704	89255472	94697296	87810080	78180720	55896324	59157636	61798228
O00487	PSMD14	26S proteasome non-ATPase regulatory subunit 14	AVAVVVDPIQSVK	AVAVVVDPIQSVK	115143720	141591792	133026224	117827072	132967072	116807608	119904592	106830272	101968800
O00487	PSMD14	26S proteasome non-ATPase regulatory subunit 14	VVIDAFR	VVIDAFR	33302584	28980368	28575714	29331180	25864080	25762700	12620576	20784496	23182460
Q9UL46	PSME2	Proteasome activator complex subunit 2	IEDGNDFGVAIQEK	IEDGNDFGVAIQEK	113264080	153090288	147333216	126383208	130317096	122539648	87752920	97204592	112300800
Q9UL46	PSME2	Proteasome activator complex subunit 2	QNLFQEAEEFLYR	QNLFQEAEEFLYR	255802128	321248416	334724032	290682016	298829440	272947392	233451728	185271168	249800496
P18754	RCC1	Regulator of chromosome condensation	VVQVSAGDSHTAALTDDGR	VVQVSAGDSHTAALTDDGR	32402062	40295896	34893492	32005652	33340696	41497240	15144616	30515552	37148800
P18754	RCC1	Regulator of chromosome condensation	VFLWGSFR	VFLWGSFR	241594032	270852480	273408800	249673728	236850608	252475968	164921392	199351040	261096704
Q15293	RCN1	Reticulocalbin-1	IDNDGDGFVTTEELK	IDNDGDGFVTTEELK	126276408	153995744	151947808	143241840	140037392	128179800	89199976	105709664	146189280
Q15293	RCN1	Reticulocalbin-1	EQFNEFR	EQFNEFR	83475592	111160984	78072984	82935104	78720168	91690800	44301668	60492864	68570592
Q9P0P0	RNF181	E3 ubiquitin-protein ligase RNF181	TNMLLELAR	TNMLLELAR	45258176	43852936	48964592	41503188	47367696	41333668	24394994	18888364	24472456
Q9P0P0	RNF181	E3 ubiquitin-protein ligase RNF181	TVVENLPR	TVVENLPR	22146664	24864258	23784994	22958386	18954928	23349018	7.99815e+06	12685394	8.1577e+06
P18621	RPL17	60S ribosomal protein L17	GLDVDSLVIEHIQVNK	GLDVDSLVIEHIQVNK	40051700	45873480	65339124	83244640	73981872	68909456	47930876	42560424	36696328
P18621	RPL17	60S ribosomal protein L17	SAEFLLHMLK	SAEFLLHMLK	44289208	55413480	51259168	55239008	70041192	99676616	32306380	26207046	42189372
P05387	RPLP2	60S acidic ribosomal protein P2	YVASYLLAALGGNSSPSAK	YVASYLLAALGGNSSPSAK	1211487232	1655836928	2302544384	1216740608	2006579456	1757007616	1246061952	1138114048	1028070592
P05387	RPLP2	60S acidic ribosomal protein P2	NIEDVIAQGIGK	NIEDVIAQGIGK	1367542272	1767749120	1710742272	1608558976	1468856576	1779611904	1132710784	1039302336	963340480
Q9Y3A5	SBDS	Ribosome maturation protein SBDS	DLDEVLQTHSVFVNVSK	DLDEVLQTHSVFVNVSK	12135377	13122076	14563669	14596230	12077660	12957458	7.34767e+06	12111278	14896642
Q9Y3A5	SBDS	Ribosome maturation protein SBDS	LTNVAVVR	LTNVAVVR	20631964	23478044	17878132	20875066	23531352	28919332	12354615	14722908	19309896
P31040	SDHA	Succinate dehydrogenase [ubiquinone] flavoprotein subunit, mitochondrial	LGANSLLDLVVFGR	LGANSLLDLVVFGR	456793088	510179328	460287072	467502528	452679808	464152448	406638592	318174880	341540192
P31040	SDHA	Succinate dehydrogenase [ubiquinone] flavoprotein subunit, mitochondrial	GEGGILINSQGER	GEGGILINSQGER	344869952	431411680	368169568	342501472	316841088	365948448	222614320	219823632	188928560
Q15427	SF3B4	Splicing factor 3B subunit 4	VTGQHQGYGFVEFLSEEDADYAIK	VTGQHQGYGFVEFLSEEDADYAIK	60367380	81932480	73239392	85948504	79773008	86190672	55830272	62335740	62993836
Q15427	SF3B4	Splicing factor 3B subunit 4	NQDATVYVGGLDEK	NQDATVYVGGLDEK	82964272	75345520	83638656	82585752	78563024	73161896	49547720	60212532	57501976
P31947-2	SFN	14-3-3 protein sigma	TTFDEAMADLHTLSEDSYK	TTFDEAMADLHTLSEDSYK	556522432	646740288	712997056	713979392	668043904	693164992	663744064	707142016	610442752
P31947-2	SFN	14-3-3 protein sigma	YLAEVATGDDK	YLAEVATGDDK	920260480	1123855232	892802304	849701248	830578688	994830656	537408768	742211776	747347200
P23246	SFPQ	Splicing factor, proline- and glutamine-rich	FAQHGTFEYEYSQR	FAQHGTFEYEYSQR	117177152	138719808	112896320	100414648	100726624	89801752	85284832	76930264	72996752
P23246	SFPQ	Splicing factor, proline- and glutamine-rich	YGEPGEVFINK	YGEPGEVFINK	211460416	271487168	261541888	254802816	227540096	245663664	155675152	181601152	198394656
P34897-3	SHMT2	Serine hydroxymethyltransferase, mitochondrial	VLELVSITANK	VLELVSITANK	233535904	306712640	281743296	236032992	251587920	261150912	203919536	235339904	217192768
P34897-3	SHMT2	Serine hydroxymethyltransferase, mitochondrial	EYSLQVLK	EYSLQVLK	86365136	103319728	102920456	110996136	103880800	101582640	65285128	68071592	77047552
P62318-2	SNRPD3	Small nuclear ribonucleoprotein Sm D3	VAQLEQVYIR	VAQLEQVYIR	414013984	517628736	505711200	513508256	439046016	384476640	323929056	329236576	334607744
P62318-2	SNRPD3	Small nuclear ribonucleoprotein Sm D3	FLILPDMLK	FLILPDMLK	439010976	586758400	566047232	469220512	732015872	395412768	364695200	276799840	368112928
Q07955-3	SRSF1	Serine/arginine-rich splicing factor 1	GGPPFAFVEFEDPR	GGPPFAFVEFEDPR	150095936	162297232	166461648	147627888	134109488	136587376	122650920	120154792	107377624
Q07955-3	SRSF1	Serine/arginine-rich splicing factor 1	DGTGVVEFVR	DGTGVVEFVR	471273856	540518336	522038368	487437888	487303616	452630592	381879840	409454048	390749440
P31948	STIP1	Stress-induced-phosphoprotein 1	LDPHNHVLYSNR	LDPHNHVLYSNR	43932432	52467272	47575852	49291304	73022760	59338048	44193800	33373936	31793904
P31948	STIP1	Stress-induced-phosphoprotein 1	ELIEQLR	ELIEQLR	314099712	271836032	279165184	258132800	259006928	247577328	119567392	161457168	166337568
P26639	TARS	Threonine--tRNA ligase, cytoplasmic	FLGDIEVWDQAEK	FLGDIEVWDQAEK	111035096	128440216	129489768	110994384	108913912	100895824	69730192	62280176	75747496
P26639	TARS	Threonine--tRNA ligase, cytoplasmic	QLENSLNEFGEK	QLENSLNEFGEK	56424400	59300440	60395296	50203912	52313268	46160328	26970704	28852710	31253690
Q9UGI8-2	TES	Testin	QPVAGSEGAQYR	QPVAGSEGAQYR	3346408	4396928	3.90028e+06	2.60654e+06	4744655	3778295	2.60262e+06	2.57758e+06	2.35642e+06
Q9UGI8-2	TES	Testin	NVMILTNPVAAK	NVMILTNPVAAK	126454832	162494336	153062064	135873312	148046208	136095808	120571056	116249696	170938288
Q15582	TGFBI	Transforming growth factor-beta-induced protein ig-h3	LTLLAPLNSVFK	LTLLAPLNSVFK	114420544	116882088	97445520	110160720	99875840	95564808	91802304	125229536	147745936
Q15582	TGFBI	Transforming growth factor-beta-induced protein ig-h3	SPYQLVLQHSR	SPYQLVLQHSR	31080128	27881652	20635276	27846532	27170566	23179046	23090256	26790988	27664740
Q9BVK6	TMED9	Transmembrane emp24 domain-containing protein 9	QLVEQVEQIQK	QLVEQVEQIQK	60343364	54392868	64485880	59350780	60298968	56955624	33568820	39955556	44036096
Q9BVK6	TMED9	Transmembrane emp24 domain-containing protein 9	FSLFAGGMLR	FSLFAGGMLR	176489744	198197840	189221504	193743440	194093392	190682064	126029472	152553200	166803616
P10599	TXN	Thioredoxin	TAFQEALDAAGDK	TAFQEALDAAGDK	1514546048	1755614592	1905795456	1589942400	1587674240	1455293440	1191647616	1454727936	1436049792
P10599	TXN	Thioredoxin	VGEFSGANK	VGEFSGANK	41005048	18567824	23952128	32508632	37709908	39789136	13539329	23595688	24448372
O43396	TXNL1	Thioredoxin-like protein 1	IDQYQGADAVGLEEK	IDQYQGADAVGLEEK	34728460	34727196	34902520	33465842	18629080	30710324	22872908	25278146	27123524
O43396	TXNL1	Thioredoxin-like protein 1	SMDFEEAER	SMDFEEAER	58185388	59216452	55995044	56762840	42151592	46083924	33660176	34070152	40458548
P26368-2	U2AF2	Splicing factor U2AF 65 kDa subunit	LFIGGLPNYLNDDQVK	LFIGGLPNYLNDDQVK	296378240	314441216	322916160	310777344	281343648	302377376	197061104	217366272	246648880
P26368-2	U2AF2	Splicing factor U2AF 65 kDa subunit	NFAFLEFR	NFAFLEFR	274474016	294928448	286432864	283981600	242808944	254901552	179897664	203648048	223159616
P23526	AHCY	Adenosylhomocysteinase	GISEETTTGVHNLYK	GISEETTTGVHNLYK	311416096	340913344	300565472	295046816	246750720	258423856	208844096	193658432	182376096
P23526	AHCY	Adenosylhomocysteinase	VAVVAGYGDVGK	VAVVAGYGDVGK	425689472	463891072	397195264	402410816	362762816	340429376	259909488	256047104	254743184
P23526	AHCY	Adenosylhomocysteinase	VPAINVNDSVTK	VPAINVNDSVTK	543862720	613572480	540015104	470944128	464933248	430432096	299026688	305710720	287715648
Q09666	AHNAK	Neuroblast differentiation-associated protein AHNAK	VDIEGPDVNIEGPEGK	VDIEGPDVNIEGPEGK	285808384	342035328	444027200	334599136	345767424	296955200	282862080	259743280	450508832
Q09666	AHNAK	Neuroblast differentiation-associated protein AHNAK	VDVDVPDVNIEGPDAK	VDVDVPDVNIEGPDAK	410174144	500978144	764478528	646750976	638931776	617235264	380435680	656659776	604802880
Q09666	AHNAK	Neuroblast differentiation-associated protein AHNAK	VDVEVPDVSLEGPEGK	VDVEVPDVSLEGPEGK	724868032	1080537344	868507584	711354304	732613056	1190213248	620431744	558314368	773883136
P09972	ALDOC	Fructose-bisphosphate aldolase C	GVVPLAGTDGETTTQGLDGLSER	GVVPLAGTDGETTTQGLDGLSER	533910080	674625280	720142528	590620352	585267328	586528768	475447104	458581280	427793568
P09972	ALDOC	Fructose-bisphosphate aldolase C	TPSALAILENANVLAR	TPSALAILENANVLAR	229526864	300015136	302190880	278562400	260428064	302659904	277166912	239236816	216290368
P09972	ALDOC	Fructose-bisphosphate aldolase C	ALQASALNAWR	ALQASALNAWR	149570816	176306272	173272416	178261232	102840672	135977328	116499624	89822792	95376008
P09525	ANXA4	Annexin A4	SETSGSFEDALLAIVK	SETSGSFEDALLAIVK	26193310	24585776	26393396	27476910	26156926	30635158	31369500	44979108	53937840
P09525	ANXA4	Annexin A4	ISQTYQQQYGR	ISQTYQQQYGR	20749786	17089856	16322875	22426496	27078708	26348354	18674772	26153614	33839692
P09525	ANXA4	Annexin A4	GLGTDDNTLIR	GLGTDDNTLIR	46264492	38396812	40597088	43321488	42670464	40528952	35390548	58582912	70357616
P08758	ANXA5	Annexin A5	GLGTDEESILTLLTSR	GLGTDEESILTLLTSR	578560960	623073600	734346112	819201600	770101248	630940800	629734528	859930944	720394240
P08758	ANXA5	Annexin A5	ETSGNLEQLLLAVVK	ETSGNLEQLLLAVVK	217001568	237969728	239900736	236968240	214557232	221222720	202944112	257917888	298013344
P08758	ANXA5	Annexin A5	GAGTDDHTLIR	GAGTDDHTLIR	10141664	9427475	9468283	9646024	10673241	10897404	9552518	10146562	9354340
Q9HDC9	APMAP	Adipocyte plasma membrane-associated protein	LLLSSETPIEGK	LLLSSETPIEGK	92229296	88322096	98451352	93151272	91216672	86854336	70561488	80989224	104528704
Q9HDC9	APMAP	Adipocyte plasma membrane-associated protein	LENGEIETIAR	LENGEIETIAR	109632424	111029536	110850680	101914096	104757120	100962704	66608156	87526496	102701104
Q9HDC9	APMAP	Adipocyte plasma membrane-associated protein	LLEYDTVTR	LLEYDTVTR	61148096	56980676	61971472	54777812	52762248	50799840	36762516	56644528	58029568
P50895	BCAM	Basal cell adhesion molecule	VEDYDAADDVQLSK	VEDYDAADDVQLSK	70316752	63709896	64978412	62970372	60557616	54840880	51126416	159277568	211026896
P50895	BCAM	Basal cell adhesion molecule	VAYLDPLELSEGK	VAYLDPLELSEGK	150962272	190069856	178190592	171284096	167455008	163936800	164595040	458364768	616515328
P50895	BCAM	Basal cell adhesion molecule	LSVPPLVEVMR	LSVPPLVEVMR	154488640	185874016	197549360	178521344	168500720	195477072	188669248	538878144	723207616
P30043	BLVRB	Flavin reductase (NADPH)	PAHVVVGDVLQAADVDK	PAHVVVGDVLQAADVDK	22143140	27077998	30198552	22717534	24083482	23317030	22417276	23350876	26664854
P30043	BLVRB	Flavin reductase (NADPH)	TVAGQDAVIVLLGTR	TVAGQDAVIVLLGTR	33206404	46718132	50671744	60444428	56568956	59522500	47095728	67662632	92640072
P30043	BLVRB	Flavin reductase (NADPH)	NDLSPTTVMSEGAR	NDLSPTTVMSEGAR	114096240	123328680	121231096	127419872	124016336	122541360	97416744	126195512	162588704
P20290	BTF3	Transcription factor BTF3	LGVNNISGIEEVNMFTNQGTVIHFNNPK	LGVNNISGIEEVNMFTNQGTVIHFNNPK	166371376	193712640	208329200	203146880	165378416	186636912	125717744	128925824	99203976
P20290	BTF3	Transcription factor BTF3	QLTEMLPSILNQLGADSLTSLR	QLTEMLPSILNQLGADSLTSLR	128169928	157011808	196431648	161441888	170259792	144244976	77488384	73828600	90234792
P20290	BTF3	Transcription factor BTF3	VQASLAANTFTITGHAETK	VQASLAANTFTITGHAETK	178120976	210974400	200053504	200853040	199354720	167285888	69661664	94792024	104624272
Q9Y224	C14orf166	UPF0568 protein C14orf166	HILGFDTGDAVLNEAAQILR	HILGFDTGDAVLNEAAQILR	131388664	227573984	190397952	180577216	221050208	202878576	113185024	120927696	147858768
Q9Y224	C14orf166	UPF0568 protein C14orf166	AGVMALANLLQIQR	AGVMALANLLQIQR	200625088	214037472	227690784	234280928	237429136	196008288	170263424	177538240	188273728
Q9Y224	C14orf166	UPF0568 protein C14orf166	NFIVWLEDQK	NFIVWLEDQK	115839272	129241728	128491416	122237432	116703304	106805416	84318768	82095928	100620848
P40121	CAPG	Macrophage-capping protein	EVQGNESDLFMSYFPR	EVQGNESDLFMSYFPR	62569400	69535176	70924320	73802496	69868392	75034624	63102432	69224040	72291592
P40121	CAPG	Macrophage-capping protein	QAALQVAEGFISR	QAALQVAEGFISR	70945560	76066296	80055096	75919688	78734528	82701392	70737968	81437048	112710864
P40121	CAPG	Macrophage-capping protein	VSDATGQMNLTK	VSDATGQMNLTK	21258260	23963962	18772968	28240496	28811652	31773118	22402328	28712410	38545128
P12277	CKB	Creatine kinase B-type	GTGGVDTAAVGGVFDVSNADR	GTGGVDTAAVGGVFDVSNADR	203376800	248751296	255664480	246397936	254223568	255656752	204354080	202817248	293260416
P12277	CKB	Creatine kinase B-type	LAVEALSSLDGDLAGR	LAVEALSSLDGDLAGR	312209664	423768480	476970720	465468064	411047584	478107296	397304096	343995104	477424704
P12277	CKB	Creatine kinase B-type	TFLVWVNEEDHLR	TFLVWVNEEDHLR	224415984	298269248	300586304	302428576	293522496	284257952	231531408	222176336	318100896
Q96KP4	CNDP2	Cytosolic non-specific dipeptidase	GNILIPGINEAVAAVTEEEHK	GNILIPGINEAVAAVTEEEHK	197032064	235401760	191788016	207607680	225642848	156276896	139904736	204393248	252128016
Q96KP4	CNDP2	Cytosolic non-specific dipeptidase	EGGSIPVTLTFQEATGK	EGGSIPVTLTFQEATGK	163580080	190241472	197865232	188123632	181697856	172749648	144810064	162354320	198585744
Q96KP4	CNDP2	Cytosolic non-specific dipeptidase	TVFGVEPDLTR	TVFGVEPDLTR	284201312	339807776	334581504	323487552	306468160	296341344	249025120	300518848	365717248
Q15417	CNN3	Calponin-3	LTLQPVDNSTISLQMGTNK	LTLQPVDNSTISLQMGTNK	23053904	28298104	37818728	21959096	25760774	29278472	17468764	25727298	41655188
Q15417	CNN3	Calponin-3	AGQSVIGLQMGTNK	AGQSVIGLQMGTNK	29348700	32059200	31589684	31300156	29553970	28967096	20193704	27896558	49332216
Q15417	CNN3	Calponin-3	GMSVYGLGR	GMSVYGLGR	61690728	61564904	57263200	58115400	55073784	54494432	34927960	45445656	72175760
P13073	COX4I1	Cytochrome c oxidase subunit 4 isoform 1, mitochondrial	HYVYGPLPQSFDK	HYVYGPLPQSFDK	10334881	13245954	14693340	8632037	7975847	10040812	9192554	8564002	5714224
P13073	COX4I1	Cytochrome c oxidase subunit 4 isoform 1, mitochondrial	SEDFSLPAYMDR	SEDFSLPAYMDR	496924608	567204928	559621440	512599680	495300672	474250880	348919552	299718720	316035296
P13073	COX4I1	Cytochrome c oxidase subunit 4 isoform 1, mitochondrial	DHPLPEVAHVK	DHPLPEVAHVK	66131072	70432008	60385648	74234040	97477528	90213584	51976840	40385336	51828324
O75131	CPNE3	Copine-3	LYGPTNFSPIINHVAR	LYGPTNFSPIINHVAR	282943136	386888288	377497760	331833920	315566080	322539136	221325984	248083600	298821856
O75131	CPNE3	Copine-3	VVLFEMEAR	VVLFEMEAR	242965024	285936096	270614816	274991776	241774288	240484672	182098240	184783648	187921824
O75131	CPNE3	Copine-3	SPLGEVAIR	SPLGEVAIR	295133728	259022176	274511264	255973712	236978912	238188368	139345248	168924368	164452448
P00387-2	CYB5R3	NADH-cytochrome b5 reductase 3;NADH-cytochrome b5 reductase 3 membrane-bound form;NADH-cytochrome b5 reductase 3 soluble form	SVGMIAGGTGITPMLQVIR	SVGMIAGGTGITPMLQVIR	134209624	150072272	167015280	175112304	153182800	168883888	120407640	152004480	195506560
P00387-2	CYB5R3	NADH-cytochrome b5 reductase 3;NADH-cytochrome b5 reductase 3 membrane-bound form;NADH-cytochrome b5 reductase 3 soluble form	STPAITLESPDIK	STPAITLESPDIK	199446176	231831568	241026368	216565536	190588000	195610768	161718720	167651984	191189760
P00387-2	CYB5R3	NADH-cytochrome b5 reductase 3;NADH-cytochrome b5 reductase 3 membrane-bound form;NADH-cytochrome b5 reductase 3 soluble form	GPSGLLVYQGK	GPSGLLVYQGK	111481776	106716904	112664464	113822312	106534480	85746760	70578928	86659056	111627168
P61803	DAD1	Dolichyl-diphosphooligosaccharide--protein glycosyltransferase subunit DAD1	FLEEYLSSTPQR	FLEEYLSSTPQR	219686272	295668480	291694304	256665824	235902560	271906464	212300064	187417040	201614304
P61803	DAD1	Dolichyl-diphosphooligosaccharide--protein glycosyltransferase subunit DAD1	ADFQGISPER	ADFQGISPER	183975376	218539808	172329376	157103680	147575072	180518848	106937800	102382296	117591904
P61803	DAD1	Dolichyl-diphosphooligosaccharide--protein glycosyltransferase subunit DAD1	SASVVSVISR	S[+42]ASVVSVISR	312831936	377892384	398612736	342768704	338130912	324289888	302208896	285601472	279914688
Q13268	DHRS2	Dehydrogenase/reductase SDR family member 2, mitochondrial	VAVVTGSTSGIGFAIAR	VAVVTGSTSGIGFAIAR	414663808	565640640	605966528	626753216	736484736	741593856	604592832	546484800	507163712
Q13268	DHRS2	Dehydrogenase/reductase SDR family member 2, mitochondrial	SPALLLSQLLPYMENR	SPALLLSQLLPYMENR	900481856	1127038976	1296272256	1544082560	1487366656	1534772864	2015489280	1665333760	1810234624
Q13268	DHRS2	Dehydrogenase/reductase SDR family member 2, mitochondrial	DGAHVVISSR	DGAHVVISSR	148783168	94762616	128423488	122377616	141410848	163848560	110798296	91796712	64154616
O00303	EIF3F	Eukaryotic translation initiation factor 3 subunit F	VIGLSSDLQQVGGASAR	VIGLSSDLQQVGGASAR	107709152	144443520	169123632	154829056	168696912	149787456	116147664	101569408	115651952
O00303	EIF3F	Eukaryotic translation initiation factor 3 subunit F	LHPVILASIVDSYER	LHPVILASIVDSYER	131557968	156415024	167503680	139099072	144259808	142730880	113716136	99957488	109197872
O00303	EIF3F	Eukaryotic translation initiation factor 3 subunit F	FLMSLVNQVPK	FLMSLVNQVPK	81991184	100832240	89660776	88539424	90638928	87158496	53837800	53991124	62727140
P55010	EIF5	Eukaryotic translation initiation factor 5	LQDMLDGFIK	LQDMLDGFIK	52747848	56844916	62570936	52361968	50501312	55916488	37432376	30551816	33560724
P55010	EIF5	Eukaryotic translation initiation factor 5	VLTLSDDLER	VLTLSDDLER	173000976	207470352	196491696	169048992	171914976	170643008	116440464	118519936	114033072
P55010	EIF5	Eukaryotic translation initiation factor 5	VNILFDFVK	VNILFDFVK	120071408	155384656	143365376	136562544	109920960	111825400	76590512	64428188	68142168
Q15717	ELAVL1	ELAV-like protein 1	TNLIVNYLPQNMTQDELR	TNLIVNYLPQNMTQDELR	230787168	280543744	310720224	289473664	264028576	272513312	220606656	207153184	220025280
Q15717	ELAVL1	ELAV-like protein 1	NVALLSQLYHSPAR	NVALLSQLYHSPAR	80768736	118771680	114979264	78467424	91708144	89630688	39845160	54256296	69393632
Q15717	ELAVL1	ELAV-like protein 1	VLVDQTTGLSR	VLVDQTTGLSR	270787360	312640608	262313056	260356896	242274656	290327072	141484320	169300048	196151840
P49327	FASN	Fatty acid synthase;[Acyl-carrier-protein] S-acetyltransferase;[Acyl-carrier-protein] S-malonyltransferase;3-oxoacyl-[acyl-carrier-protein] synthase;3-oxoacyl-[acyl-carrier-protein] reductase;3-hydroxyacyl-[acyl-carrier-protein] dehydratase;Enoyl-[acyl-carrier-protein] reductase;Oleoyl-[acyl-carrier-protein] hydrolase	LPEDPLLSGLLDSPALK	LPEDPLLSGLLDSPALK	634824640	777256832	756433152	935351680	867232128	828607424	507638912	442929472	370265120
P49327	FASN	Fatty acid synthase;[Acyl-carrier-protein] S-acetyltransferase;[Acyl-carrier-protein] S-malonyltransferase;3-oxoacyl-[acyl-carrier-protein] synthase;3-oxoacyl-[acyl-carrier-protein] reductase;3-hydroxyacyl-[acyl-carrier-protein] dehydratase;Enoyl-[acyl-carrier-protein] reductase;Oleoyl-[acyl-carrier-protein] hydrolase	FPQLDSTSFANSR	FPQLDSTSFANSR	363662048	473488896	428014080	420752000	399158144	363586848	267805920	227309584	201319376
P49327	FASN	Fatty acid synthase;[Acyl-carrier-protein] S-acetyltransferase;[Acyl-carrier-protein] S-malonyltransferase;3-oxoacyl-[acyl-carrier-protein] synthase;3-oxoacyl-[acyl-carrier-protein] reductase;3-hydroxyacyl-[acyl-carrier-protein] dehydratase;Enoyl-[acyl-carrier-protein] reductase;Oleoyl-[acyl-carrier-protein] hydrolase	MEEVVIAGMSGK	M[+42]EEVVIAGMSGK	832183232	972994560	945921792	939548736	811467200	806190336	641568576	564690112	477492960
O75369-2	FLNB	Filamin-B	SPFEVQVGPEAGMQK	SPFEVQVGPEAGMQK	148464960	179026800	185851968	182191088	163395312	171262368	114468816	166569248	236920208
O75369-2	FLNB	Filamin-B	SPFTVGVAAPLDLSK	SPFTVGVAAPLDLSK	246424064	301225952	280413280	276466624	279846592	263199920	218566912	237365824	429461312
O75369-2	FLNB	Filamin-B	VLQSFTVDSSK	VLQSFTVDSSK	116568944	128482016	113985408	113994064	112644720	108339344	64468532	92887536	157167616
P11413	G6PD	Glucose-6-phosphate 1-dehydrogenase	NSYVAGQYDDAASYQR	NSYVAGQYDDAASYQR	538122752	636823680	634918528	609452800	622812672	579971264	378659648	458622336	415703584
P11413	G6PD	Glucose-6-phosphate 1-dehydrogenase	DGLLPENTFIVGYAR	DGLLPENTFIVGYAR	539218624	650155520	648508160	682027648	632347904	531938112	419892864	496428000	453253696
P11413	G6PD	Glucose-6-phosphate 1-dehydrogenase	VQPNEAVYTK	VQPNEAVYTK	71311928	64844252	61613968	61540728	84584976	79701656	54598496	47899248	37849716
Q14697	GANAB	Neutral alpha-glucosidase AB	MMDYLQGSGETPQTDVR	MMDYLQGSGETPQTDVR	218662624	312176512	277907072	255909216	248326416	215019568	186230592	209878848	208005440
Q14697	GANAB	Neutral alpha-glucosidase AB	DENSVELTMAEGPYK	DENSVELTMAEGPYK	173224896	220143712	241682368	219573600	237004928	229367200	194740528	189369456	202652400
Q14697	GANAB	Neutral alpha-glucosidase AB	VLLVLELQGLQK	VLLVLELQGLQK	34583224	49628480	47137504	46189844	40752032	44722132	36229488	46179424	40622984
Q9H3K2	GHITM	Growth hormone-inducible transmembrane protein	SIPYDQSPGPK	SIPYDQSPGPK	38768124	46761920	35543016	39162160	38092596	43034224	26873508	33315164	33120346
Q9H3K2	GHITM	Growth hormone-inducible transmembrane protein	TPVLMNFMMR	TPVLMNFMMR	21873748	23050390	21552108	22282844	22039406	22007876	15944086	17763986	18945360
Q9H3K2	GHITM	Growth hormone-inducible transmembrane protein	EAALEPSMEK	EAALEPSMEK	26726462	22476462	22477834	28343846	34937764	29949278	18210886	20364910	27164532
P49915	GMPS	GMP synthase [glutamine-hydrolyzing]	SGNIVAGIANESK	SGNIVAGIANESK	59858968	66932060	59204156	58950480	55573504	54808180	33466010	35074040	30904024
P49915	GMPS	GMP synthase [glutamine-hydrolyzing]	ELGLPEELVSR	ELGLPEELVSR	162651776	167147312	171130256	179019200	171116384	177866976	114554376	105630248	103796240
P49915	GMPS	GMP synthase [glutamine-hydrolyzing]	VVYIFGPPVK	VVYIFGPPVK	101459552	103066576	107657880	120315328	106463176	119756720	91565056	79918104	75043000
P17174	GOT1	Aspartate aminotransferase, cytoplasmic	IANDNSLNHEYLPILGLAEFR	IANDNSLNHEYLPILGLAEFR	166981664	209761120	225863712	203671408	174921440	195922208	115479200	120616880	103863552
P17174	GOT1	Aspartate aminotransferase, cytoplasmic	NLDYVATSIHEAVTK	NLDYVATSIHEAVTK	95193216	109012800	121197168	126029544	108113624	118072728	89174256	69812744	71759312
P17174	GOT1	Aspartate aminotransferase, cytoplasmic	VGGVQSLGGTGALR	VGGVQSLGGTGALR	265925296	248325344	254076768	236933488	246751856	207407424	137500128	140726112	126537008
P06744	GPI	Glucose-6-phosphate isomerase	TLAQLNPESSLFIIASK	TLAQLNPESSLFIIASK	345469728	439140992	435411136	430464288	384011424	383370912	313233216	336279136	334413056
P06744	GPI	Glucose-6-phosphate isomerase	NLVTEDVMR	NLVTEDVMR	657145536	624954752	661130048	624892672	522576384	584379648	408637120	495193152	474392576
P06744	GPI	Glucose-6-phosphate isomerase	EWFLQAAK	EWFLQAAK	233654032	287063136	273584768	235327328	254456544	212090496	147183040	143640064	179654048
P55084-2	HADHB	Trifunctional enzyme subunit beta, mitochondrial;3-ketoacyl-CoA thiolase	DQLLLGPTYATPK	DQLLLGPTYATPK	99911256	114392632	109037632	114016064	111522552	111449128	105694344	129606704	154690560
P55084-2	HADHB	Trifunctional enzyme subunit beta, mitochondrial;3-ketoacyl-CoA thiolase	TPFLLSGTSYK	TPFLLSGTSYK	127012376	133924352	130977576	122758240	117146184	139032304	114236032	147993264	169450128
P55084-2	HADHB	Trifunctional enzyme subunit beta, mitochondrial;3-ketoacyl-CoA thiolase	NVVVVDGVR	NVVVVDGVR	92717784	99824536	78932976	89967928	80923248	104460800	64127808	84392720	93338864
P31937	HIBADH	3-hydroxyisobutyrate dehydrogenase, mitochondrial	TPVGFIGLGNMGNPMAK	TPVGFIGLGNMGNPMAK	52021136	60329080	64683600	62285240	66875144	66528160	55739344	65894164	74022496
P31937	HIBADH	3-hydroxyisobutyrate dehydrogenase, mitochondrial	SPILLGSLAHQIYR	SPILLGSLAHQIYR	85802072	94924504	100893176	106190144	108406496	105053232	126603112	121020440	130967136
P31937	HIBADH	3-hydroxyisobutyrate dehydrogenase, mitochondrial	DLGLAQDSATSTK	DLGLAQDSATSTK	49031720	56364732	52383992	52263472	47719392	54791856	34059980	48291312	53642912
P62805	HIST1H4A	Histone H4	TVTAMDVVYALK	TVTAMDVVYALK	526745344	578534656	646558272	672932032	463103680	849492928	472083840	375408608	461962080
P62805	HIST1H4A	Histone H4	ISGLIYEETR	ISGLIYEETR	911177472	732235072	966499712	909372160	679840768	957461888	697764032	507514400	838991360
P62805	HIST1H4A	Histone H4	VFLENVIR	VFLENVIR	991731584	1059682496	1260808320	894765376	900380224	1420241920	935950848	565582464	993222720
Q13151	HNRNPA0	Heterogeneous nuclear ribonucleoprotein A0	GDVAEGDLIEHFSQFGTVEK	GDVAEGDLIEHFSQFGTVEK	122167600	145178448	141582880	130824240	111497240	134557600	73132616	91041576	93873672
Q13151	HNRNPA0	Heterogeneous nuclear ribonucleoprotein A0	LFIGGLNVQTSESGLR	LFIGGLNVQTSESGLR	275120000	323220736	385689536	400260288	367580928	289550560	287307392	240006048	288874912
Q13151	HNRNPA0	Heterogeneous nuclear ribonucleoprotein A0	GFGFVYFQNHDAADK	GFGFVYFQNHDAADK	60678496	68855088	59167408	58311468	54713120	52575696	34503392	37500020	42904688
Q99729-3	HNRNPAB	Heterogeneous nuclear ribonucleoprotein A/B	EVYQQQQYGSGGR	EVYQQQQYGSGGR	62339732	64944004	57482276	64734552	86835040	76549960	48767576	39712320	37554784
Q99729-3	HNRNPAB	Heterogeneous nuclear ribonucleoprotein A/B	GFGFILFK	GFGFILFK	171618336	185652160	155274528	161254240	153215152	145017408	92779888	90678824	96221752
Q99729-3	HNRNPAB	Heterogeneous nuclear ribonucleoprotein A/B	GFVFITFK	GFVFITFK	158442784	182793424	161794400	148887712	119464296	141114240	59230528	83523024	79237256
P04792	HSPB1	Heat shock protein beta-1	PLPPAAIESPAVAAPAYSR	PLPPAAIESPAVAAPAYSR	447154912	553477888	585989760	478460576	457520384	586108992	534824640	755880384	994043136
P04792	HSPB1	Heat shock protein beta-1	LATQSNEITIPVTFESR	LATQSNEITIPVTFESR	6953888768	8013081088	7724852224	8646643712	8041509888	6604081152	7359433728	6466758144	8919053312
P04792	HSPB1	Heat shock protein beta-1	LFDQAFGLPR	LFDQAFGLPR	131535784	150094608	170248864	315995488	217370896	375019040	448169088	1112805248	2229369344
P10809	HSPD1	60 kDa heat shock protein, mitochondrial	LVQDVANNTNEEAGDGTTTATVLAR	LVQDVANNTNEEAGDGTTTATVLAR	1033576000	1255580800	1119421568	1141165056	1072932352	981913664	788376576	882198336	736359040
P10809	HSPD1	60 kDa heat shock protein, mitochondrial	ALMLQGVDLLADAVAVTMGPK	ALMLQGVDLLADAVAVTMGPK	923064384	1266247168	1496695424	1410888960	1487471488	1463988608	1266211456	1147131776	1119560448
P10809	HSPD1	60 kDa heat shock protein, mitochondrial	GANPVEIR	GANPVEIR	134187440	129657056	130247184	105030752	136162080	142532320	93672040	83888400	63617152
P61604	HSPE1	10 kDa heat shock protein, mitochondrial	VLQATVVAVGSGSK	VLQATVVAVGSGSK	609169472	749863168	810887552	915179008	938132992	1113438464	1060927872	1041922688	1057239552
P61604	HSPE1	10 kDa heat shock protein, mitochondrial	VLLPEYGGTK	VLLPEYGGTK	1794650240	1472833536	1636078464	1565823488	1666479872	1419360512	995553536	1140108800	960355200
P61604	HSPE1	10 kDa heat shock protein, mitochondrial	GGEIQPVSVK	GGEIQPVSVK	201595520	190774112	159147472	206166704	243076944	278896160	149196368	171224096	173151360
O75874	IDH1	Isocitrate dehydrogenase [NADP] cytoplasmic	VEITYTPSDGTQK	VEITYTPSDGTQK	238614240	259033584	227043792	243257056	229517392	279418592	179790304	286709120	269348224
O75874	IDH1	Isocitrate dehydrogenase [NADP] cytoplasmic	SDYLNTFEFMDK	SDYLNTFEFMDK	94808240	93040080	112714864	121770288	103339408	119540704	97135552	163557568	164466656
O75874	IDH1	Isocitrate dehydrogenase [NADP] cytoplasmic	ATDFVVPGPGK	ATDFVVPGPGK	356963040	305126912	320405248	346087360	326633344	323190208	225274656	374414560	400095712
P28482	MAPK1	Mitogen-activated protein kinase 1	VADPDHDHTGFLTEYVATR	VADPDHDHTGFLTEYVATR	71957464	95009064	95603488	90100944	82514968	74111960	69375520	74988024	76903600
P28482	MAPK1	Mitogen-activated protein kinase 1	AAAAAAGAGPEMVR	A[+42]AAAAAGAGPEMVR	149709888	202036512	190601744	195654080	168953280	146085024	124328888	129877528	145753728
P28482	MAPK1	Mitogen-activated protein kinase 1	GQVFDVGPR	GQVFDVGPR	160149664	179487056	140187264	143883776	132127632	128312128	80500160	97626696	100443440
Q13405	MRPL49	39S ribosomal protein L49, mitochondrial	TPVTQVNEVTGTLR	TPVTQVNEVTGTLR	42286888	42030036	45554952	51786264	50499608	58634960	41409256	37452204	33884580
Q13405	MRPL49	39S ribosomal protein L49, mitochondrial	FVESVDEYQFVER	FVESVDEYQFVER	39670168	43236768	45196868	48494732	45962652	50006020	40104692	36382136	34507140
Q13405	MRPL49	39S ribosomal protein L49, mitochondrial	DVEDFLSPLLGK	DVEDFLSPLLGK	15978138	15301119	19493166	21855908	17012622	22225008	18485076	19076840	17518880
Q9NZM1-6	MYOF	Myoferlin	SLLTEADAGHTEFTDEVYQNESR	SLLTEADAGHTEFTDEVYQNESR	90954384	113390904	135523504	106481984	101050128	126394368	80498296	94975888	114753824
Q9NZM1-6	MYOF	Myoferlin	LEGALGADTTEDGDEK	LEGALGADTTEDGDEK	49739300	60143000	47035920	49376852	47353712	46633972	33926344	39355544	56987556
Q9NZM1-6	MYOF	Myoferlin	ILVELATFLEK	ILVELATFLEK	65425540	72580008	80512912	72981832	69819912	62876388	61295400	52529464	62034840
Q9GZZ1	NAA50	N-alpha-acetyltransferase 50	LNQVIFPVSYNDK	LNQVIFPVSYNDK	50962028	57301396	61424724	64579712	59123608	55746636	41301720	38477768	44217300
Q9GZZ1	NAA50	N-alpha-acetyltransferase 50	IELGDVTPHNIK	IELGDVTPHNIK	8640022	5923627	6740855	9026854	8057947	7.04559e+06	5780396	3.92158e+06	4345588
Q9GZZ1	NAA50	N-alpha-acetyltransferase 50	FGFEIIETK	FGFEIIETK	13618019	14744360	14786010	12763109	12870209	13383986	9771880	9176311	9060311
P55209-2	NAP1L1	Nucleosome assembly protein 1-like 1	NVDLLSDMVQEHDEPILK	NVDLLSDMVQEHDEPILK	190211456	329750464	331676224	222038368	186925360	274445920	132986512	134744656	154911088
P55209-2	NAP1L1	Nucleosome assembly protein 1-like 1	LDGLVETPTGYIESLPR	LDGLVETPTGYIESLPR	920898048	1134476160	1146262656	1110792192	1025172544	1043375872	733878528	670998336	685538752
P55209-2	NAP1L1	Nucleosome assembly protein 1-like 1	GIPEFWLTVFK	GIPEFWLTVFK	304963232	318913952	308274912	295714880	260930720	281019616	196260576	160680752	185855200
P40261	NNMT	Nicotinamide N-methyltransferase	EIVVTDYSDQNLQELEK	EIVVTDYSDQNLQELEK	8045360	8713200	10189186	9995947	10870312	10483725	10237395	15945446	27908168
P40261	NNMT	Nicotinamide N-methyltransferase	DTYLSHFNPR	DTYLSHFNPR	36351096	40001380	39233340	36530800	37984212	35774104	30974540	52072248	73190968
P40261	NNMT	Nicotinamide N-methyltransferase	SSYYMIGEQK	SSYYMIGEQK	16321792	16772246	16694945	18089428	16911976	15787970	17956070	18947464	27494132
P04181	OAT	Ornithine aminotransferase, mitochondrial;Ornithine aminotransferase, hepatic form;Ornithine aminotransferase, renal form	VAIAALEVLEEENLAENADK	VAIAALEVLEEENLAENADK	114733616	160485888	165368080	185337248	176393776	166211136	108645128	91415216	71820824
P04181	OAT	Ornithine aminotransferase, mitochondrial;Ornithine aminotransferase, hepatic form;Ornithine aminotransferase, renal form	GLLNAIVIK	GLLNAIVIK	109637600	162795328	171310912	190650336	141299968	165168080	93985648	56007616	62490464
P04181	OAT	Ornithine aminotransferase, mitochondrial;Ornithine aminotransferase, hepatic form;Ornithine aminotransferase, renal form	ESIEIINK	ESIEIINK	97134880	103790760	101588408	121801256	96516896	118635712	51371496	44736792	46282368
Q13442	PDAP1	28 kDa heat- and acid-stable phosphoprotein	QYTSPEEIDAQLQAEK	QYTSPEEIDAQLQAEK	45776544	57726540	58116428	49215288	57014888	46449004	34352056	31644484	33359676
Q13442	PDAP1	28 kDa heat- and acid-stable phosphoprotein	GVEGLIDIENPNR	GVEGLIDIENPNR	172891248	213576352	206662256	202877568	192141792	196617824	148432976	141614912	136757840
Q13442	PDAP1	28 kDa heat- and acid-stable phosphoprotein	VTQLDLDGPK	VTQLDLDGPK	34470156	43267784	35165920	35194236	34727592	31815968	21268928	24140204	23290408
Q15084-3	PDIA6	Protein disulfide-isomerase A6	GSTAPVGGGAFPTIVER	GSTAPVGGGAFPTIVER	537498368	631736576	637045056	596491584	637467008	556868032	468641120	419061248	423650176
Q15084-3	PDIA6	Protein disulfide-isomerase A6	LAAVDATVNQVLASR	LAAVDATVNQVLASR	457023424	813548608	698642880	501224736	639536704	696953216	464126144	471789376	493823328
Q15084-3	PDIA6	Protein disulfide-isomerase A6	GSFSEQGINEFLR	GSFSEQGINEFLR	305655840	369319680	359478304	350835584	341000576	303595840	276187744	258426176	248906912
Q9UBV8	PEF1	Peflin	LSFEDFVTMTASR	LSFEDFVTMTASR	34003784	35584004	39423808	40106408	36865628	35030364	30142916	35580592	40436940
Q9UBV8	PEF1	Peflin	SANPAMQLDR	SANPAMQLDR	18951794	15203640	13988396	21952656	19407868	19897836	13106909	15090193	18006738
Q9UBV8	PEF1	Peflin	NLFQQYDR	NLFQQYDR	19318390	22722286	20061504	16129137	21903150	18490640	11089064	20182574	17765624
Q86TG7	PEG10	Retrotransposon-derived protein PEG10	EQVEPTPEDEDDDIELR	EQVEPTPEDEDDDIELR	74743800	89460456	87584712	85510944	77393952	72503120	57490980	46062520	51644456
Q86TG7	PEG10	Retrotransposon-derived protein PEG10	QSEENNNLQSQVQK	QSEENNNLQSQVQK	983242	1.36722e+06	1.39518e+06	1.17464e+06	2.03114e+06	1.85944e+06	748000	589206	321134
Q86TG7	PEG10	Retrotransposon-derived protein PEG10	LTEENTTLR	LTEENTTLR	13123940	12375349	12537831	11816683	14054685	16202016	9233118	7412840	6871037
O95336	PGLS	6-phosphogluconolactonase	ELPAAVAPAGPASLAR	ELPAAVAPAGPASLAR	39349468	44947876	46385024	68509392	63145540	73148736	64114988	112586264	158951312
O95336	PGLS	6-phosphogluconolactonase	VTLTLPVLNAAR	VTLTLPVLNAAR	38639776	38398024	47060080	61965020	68019152	67954792	64183432	105577744	161808496
O95336	PGLS	6-phosphogluconolactonase	TVIFVATGEGK	TVIFVATGEGK	52893844	47698776	46136112	57417028	53030232	43744192	46405332	60689740	79002056
O43175	PHGDH	D-3-phosphoglycerate dehydrogenase	GTIQVITQGTSLK	GTIQVITQGTSLK	125069376	139904656	152565104	141485392	146245296	133606944	89700904	91804312	86836696
O43175	PHGDH	D-3-phosphoglycerate dehydrogenase	ILQDGGLQVVEK	ILQDGGLQVVEK	63882284	65497564	65184980	60240912	65853180	57370832	31667072	31989676	32193070
O43175	PHGDH	D-3-phosphoglycerate dehydrogenase	DLPLLLFR	DLPLLLFR	128575744	133125376	148711168	142682304	156672592	123051144	76745784	78182016	67778376
P00491	PNP	Purine nucleoside phosphorylase	VFHLLGVDTLVVTNAAGGLNPK	VFHLLGVDTLVVTNAAGGLNPK	102966472	147650528	175864064	149282848	130718224	105025144	61974800	77894752	74443728
P00491	PNP	Purine nucleoside phosphorylase	LGADAVGMSTVPEVIVAR	LGADAVGMSTVPEVIVAR	336823744	416195200	434892224	403598560	379635968	305603392	229876432	225355072	230605808
P00491	PNP	Purine nucleoside phosphorylase	LTQAQIFDYGEIPNFPR	LTQAQIFDYGEIPNFPR	279555040	311270432	351943392	322268736	304241664	248239552	194884592	206120160	185882304
P25786	PSMA1	Proteasome subunit alpha type-1	ILHVDNHIGISIAGLTADAR	ILHVDNHIGISIAGLTADAR	15528308	25352612	32291312	38368928	49511416	43777024	18641850	28584796	19128982
P25786	PSMA1	Proteasome subunit alpha type-1	NQYDNDVTVWSPQGR	NQYDNDVTVWSPQGR	130092656	157560240	163071312	179479328	154333312	140716432	97964816	90370576	121285480
P25786	PSMA1	Proteasome subunit alpha type-1	THAVLVALK	THAVLVALK	8758429	14627444	12500223	12750744	18415448	16563056	9464429	11146482	13173346
P25787	PSMA2	Proteasome subunit alpha type-2	LVQIEYALAAVAGGAPSVGIK	LVQIEYALAAVAGGAPSVGIK	78963056	102170264	127905000	133069432	134228768	122678056	105364528	110877048	102826752
P25787	PSMA2	Proteasome subunit alpha type-2	HIGLVYSGMGPDYR	HIGLVYSGMGPDYR	39694576	44841616	55492260	66644904	51770004	31470156	30026444	37320636	43409180
P25787	PSMA2	Proteasome subunit alpha type-2	SILYDER	SILYDER	40259728	43785664	35240524	42206012	49875220	54088628	19884110	28043312	30931114
P20618	PSMB1	Proteasome subunit beta type-1	AGGSASAMLQPLLDNQVGFK	AGGSASAMLQPLLDNQVGFK	148997024	197961392	208500448	198436480	186065648	175319392	118926080	153428448	149102720
P20618	PSMB1	Proteasome subunit beta type-1	GAVYSFDPVGSYQR	GAVYSFDPVGSYQR	292943296	317243680	334893984	296443328	296348576	291808800	223329056	228960256	226593936
P20618	PSMB1	Proteasome subunit beta type-1	LSEGFSIHTR	LSEGFSIHTR	98890984	120997512	98553520	106030096	91995792	106377488	85371800	76464216	79770360
P28070	PSMB4	Proteasome subunit beta type-4	QVLGQMVIDEELLGDGHSYSPR	QVLGQMVIDEELLGDGHSYSPR	90825392	102638008	121605176	111636112	103250376	64946044	44555516	44393504	54006324
P28070	PSMB4	Proteasome subunit beta type-4	VNNSTMLGASGDYADFQYLK	VNNSTMLGASGDYADFQYLK	72298816	79485312	83272600	84216216	77900200	58446912	45091968	48013828	49633560
P28070	PSMB4	Proteasome subunit beta type-4	QPVLSQTEAR	QPVLSQTEAR	12191779	14039481	12348101	12193665	14138261	12982864	9326075	8213670	4966505
P28072	PSMB6	Proteasome subunit beta type-6	LAAIAESGVER	LAAIAESGVER	252525152	266922448	240032272	220727312	200163328	252639360	130773528	143513040	139255216
P28072	PSMB6	Proteasome subunit beta type-6	QVLLGDQIPK	QVLLGDQIPK	41118176	43710436	43501804	37780052	41094296	34648532	30058868	30697160	29601784
P28072	PSMB6	Proteasome subunit beta type-6	AATLLAAR	A[+42]ATLLAAR	2134172	2.24703e+06	2.64291e+06	2605058	2356810	2.1447e+06	839129	1.04134e+06	1.32541e+06
P62191	PSMC1	26S protease regulatory subunit 4	VAEEHAPSIVFIDEIDAIGTK	VAEEHAPSIVFIDEIDAIGTK	178685936	190927664	202828960	148141696	155584960	178081568	111367656	87809968	92323296
P62191	PSMC1	26S protease regulatory subunit 4	TMLELLNQLDGFDSR	TMLELLNQLDGFDSR	233733552	259536368	262763808	257275392	214632784	255229024	189509840	153449376	168848192
P62191	PSMC1	26S protease regulatory subunit 4	AVANQTSATFLR	AVANQTSATFLR	178919232	194184704	155201248	153874048	135737168	131211968	84519416	79169080	77992496
P17980	PSMC3	26S protease regulatory subunit 6A	LAGPQLVQMFIGDGAK	LAGPQLVQMFIGDGAK	128475888	143973696	137035440	147369968	141879056	133750352	98473376	119917208	121288800
P17980	PSMC3	26S protease regulatory subunit 6A	DSYLILETLPTEYDSR	DSYLILETLPTEYDSR	210678752	229787776	225252800	200386048	194726816	202088480	152353712	147307328	154628016
P17980	PSMC3	26S protease regulatory subunit 6A	QTYFLPVIGLVDAEK	QTYFLPVIGLVDAEK	92899824	118527248	114436432	105256032	108598736	94315752	83484632	73057928	85131648
Q13200	PSMD2	26S proteasome non-ATPase regulatory subunit 2	TITGFQTHTTPVLLAHGER	TITGFQTHTTPVLLAHGER	69492256	79039040	78208928	76881888	67832416	70079744	43832056	40078688	40275688
Q13200	PSMD2	26S proteasome non-ATPase regulatory subunit 2	AVPLALALISVSNPR	AVPLALALISVSNPR	210470960	302536864	252307856	258520624	215210784	243383456	224760288	152394944	140785504
Q13200	PSMD2	26S proteasome non-ATPase regulatory subunit 2	LNILDTLSK	LNILDTLSK	138981088	135813808	176918496	104975792	107848800	120798464	78046352	73755408	83842696
Q6NZI2	PTRF	Polymerase I and transcript release factor	IIGAVDQIQLTQAQLEER	IIGAVDQIQLTQAQLEER	138022656	187116896	168333280	150492000	144671104	147493712	129785856	169306816	209937344
Q6NZI2	PTRF	Polymerase I and transcript release factor	QAEMEGAVQSIQGELSK	QAEMEGAVQSIQGELSK	73107008	100331096	105962344	80969568	87925632	80097720	71507024	78314008	110212992
Q6NZI2	PTRF	Polymerase I and transcript release factor	SDQVNGVLVLSLLDK	SDQVNGVLVLSLLDK	81407152	83768704	88376544	85572216	72840336	75224256	64593680	86598048	90788336
P47897-2	QARS	Glutamine--tRNA ligase	AALDSLSLFTSLGLSEQK	A[+42]ALDSLSLFTSLGLSEQK	22390788	42249356	53314668	57831556	63883180	58696256	52087180	48277264	43991248
P47897-2	QARS	Glutamine--tRNA ligase	EAATQAQQTLGSTIDK	EAATQAQQTLGSTIDK	78589088	89720704	81907184	75066296	73643264	64589288	42246540	46652292	47780180
P47897-2	QARS	Glutamine--tRNA ligase	ATGILLYGLASR	ATGILLYGLASR	157897552	172734720	188147216	182398496	171264512	152394656	117530840	142112272	126956400
P54727	RAD23B	UV excision repair protein RAD23 homolog B	AVEYLLMGIPGDR	AVEYLLMGIPGDR	656683264	736337344	777087680	759731520	657800896	745589504	507938432	460562592	543102592
P54727	RAD23B	UV excision repair protein RAD23 homolog B	NQPQFQQMR	NQPQFQQMR	90316408	95623960	78545808	94396904	129746480	120790128	62824624	73669952	83891280
P54727	RAD23B	UV excision repair protein RAD23 homolog B	EQVIAALR	EQVIAALR	364937056	413162112	349874848	349795168	327507584	360818240	203680992	270995008	232270832
P26373	RPL13	60S ribosomal protein L13	LATQLTGPVMPVR	LATQLTGPVMPVR	231681888	266287424	266595728	244672032	221189440	223820576	119264944	100447968	151716736
P26373	RPL13	60S ribosomal protein L13	VATWFNQPAR	VATWFNQPAR	97580008	114915632	112655152	124979296	105378264	91715200	42274100	34607124	56063200
P26373	RPL13	60S ribosomal protein L13	GFSLEELR	GFSLEELR	96610216	108915560	108021712	97478624	93810744	89333592	46826396	42221736	65387724
P62750	RPL23A	60S ribosomal protein L23a	LAPDYDALDVANK	LAPDYDALDVANK	288521344	332071808	359402848	332605024	311170528	287670752	192623360	202172224	239220768
P62750	RPL23A	60S ribosomal protein L23a	LYDIDVAK	LYDIDVAK	102584760	93200208	102841336	95851536	86351288	63845760	33013996	50508556	63955408
P62750	RPL23A	60S ribosomal protein L23a	LDHYAIIK	LDHYAIIK	12431754	16898472	13197415	18347020	22212738	26889784	13689708	12726059	15921828
P61353	RPL27	60S ribosomal protein L27	VYNYNHLMPTR	VYNYNHLMPTR	120188768	127717000	115979968	121419472	106723632	100543904	77959568	56875708	68680752
P61353	RPL27	60S ribosomal protein L27	YSVDIPLDK	YSVDIPLDK	192973088	237726832	230630048	222019296	207713056	186715984	99265584	101671816	132941976
P61353	RPL27	60S ribosomal protein L27	VVLVLAGR	VVLVLAGR	237348960	242400512	226793136	224556048	199086752	201073152	86664416	94072704	134478752
P62277	RPS13	40S ribosomal protein S13	GLTPSQIGVILR	GLTPSQIGVILR	292089824	340259520	408064768	304654272	274373536	312001408	204167104	140613616	153691200
P62277	RPS13	40S ribosomal protein S13	GLSQSALPYR	GLSQSALPYR	280765568	297977088	261941104	279488768	250682784	243162272	154212160	137504768	124333856
P62277	RPS13	40S ribosomal protein S13	LILIESR	LILIESR	162788496	156819616	159618416	165550944	135884928	131178968	66955368	73203808	85259576
P62244	RPS15A	40S ribosomal protein S15a	HGYIGEFEIIDDHR	HGYIGEFEIIDDHR	242545488	279473344	296451648	265745920	255946688	227503712	156506096	167453120	190867824
P62244	RPS15A	40S ribosomal protein S15a	WQNNLLPSR	WQNNLLPSR	322975520	356773952	407575200	393145952	361407104	301691584	210576336	198158368	211726112
P62244	RPS15A	40S ribosomal protein S15a	MNVLADALK	MNVLADALK	224346256	269759872	352979744	297466592	277650752	185670752	143881488	135626048	140650352
P62847-2	RPS24	40S ribosomal protein S24	TTGFGMIYDSLDYAK	TTGFGMIYDSLDYAK	333566336	383929920	409820736	391521632	385307968	370862400	235445056	218891792	272455040
P62847-2	RPS24	40S ribosomal protein S24	TTPDVIFVFGFR	TTPDVIFVFGFR	373734880	389224608	402948864	413533920	376749568	320143648	213644064	190166720	224659344
P62847-2	RPS24	40S ribosomal protein S24	MNDTVTIR	M[+42]NDTVTIR	92490032	121096248	111420352	118034544	102050208	89967392	47140664	51806960	66357664
P62081	RPS7	40S ribosomal protein S7	AIIIFVPVPQLK	AIIIFVPVPQLK	1320433664	1499278592	891318528	1402085376	1278910208	1764087936	1239280384	945976192	1004012736
P62081	RPS7	40S ribosomal protein S7	DVNFEFPEFQL	DVNFEFPEFQL	21034396	27689550	31369428	36145684	36216180	42724728	37607788	36702320	38075548
[truncated: 31 more rows]

## Sheet: Table S4
Table S4. Rc value for whole proteome.
[truncated: 160 more rows]

[truncated: 3 more sheets: Table S5, Table S6, Table S7]
